# Supplementary material for: Genome-wide association meta-analysis of corneal curvature identifies novel loci and shared genetic influences across axial length and refractive error
Source: Commun Biol. 2020 Mar 19;3:133. doi: 10.1038/s42003-020-0802-y (PMC7081241; doi:10.1038/s42003-020-0802-y)
Supplement: Supplementary file 10 — Supplementary Data 8 [file 42003_2020_802_MOESM10_ESM.txt]

MarkerName	Allele1	Allele2	pvalue.gc	chr	pos	HetChiSq	HetPVal	chisq_statistics
6:138919262	a	t	0.000280139634859626	6	138919262	36.651	0.2231	14.5785123966942
18:11259797	c	g	3.38042153427089e-06	18	11259797	31.703	0.4312	23.4852071005917
15:48771309	t	g	2.46292765566539e-06	15	48771309	10.209	0.5976	24.4898093359632
8:94387203:G_GA	i	r	0.000224698101142975	8	94387203	18.373	0.9164	15.21
16:53459745	a	g	0.000136487183144171	16	53459745	30.97	0.5685	16.8531855955679
5:64250572	a	c	0.000849242408115517	5	64250572	35.664	0.39	12.96
3:181346499	t	g	4.16366390689812e-06	3	181346499	27.93	0.7589	22.7789256198347
15:101001616	t	c	0.000459166287697847	15	101001616	30.893	0.6207	14.6193771626298
22:29173121	t	g	0.000837210063919067	22	29173121	38.105	0.2483	12.0839002267574
6:50882256	a	t	0.000490900663453277	6	50882256	28.884	0.7165	14.2716049382716
15:79141588	a	g	8.51004265195445e-07	15	79141588	24.741	0.8164	26.4489795918367
5:129400153	a	t	0.00021378051507773	5	129400153	56.126	0.009849	14.7617728531856
6:132215276	a	g	0.00030605181498182	6	132215276	11.279	0.8822	14.6944444444444
8:38284011	t	c	7.89035973210775e-05	8	38284011	20.819	0.9508	17.4876033057851
9:118946169	a	g	0.000489099505289952	9	118946169	35.831	0.2933	13.0975056689342
2:111903698	a	g	0.000693849805101101	2	111903698	51.894	0.01934	12.3904
4:17994661	c	g	0.000735239577635153	4	17994661	42.256	0.1297	12.3904
9:130855035	a	g	0.000542618055486575	9	130855035	38.43	0.2757	13.5424
12:91686555	a	g	0.000192548278407201	12	91686555	15.504	0.9959	15.1543367346939
12:43589813	a	g	5.12930090047206e-05	12	43589813	20.075	0.2704	18.3244075100031
5:128884427	t	c	1.47426569770877e-06	5	128884427	26.986	0.7184	25.7751479289941
1:11296934	t	g	1.62113257251177e-06	1	11296934	7.108	0.8504	25.5361777777778
8:111550547	a	t	0.000563340614661494	8	111550547	33.355	0.4991	13.4444444444444
8:78975258	a	g	2.08402809342992e-08	8	78975258	34.829	0.3348	36
22:46481735	t	g	3.1053364266854e-05	22	46481735	5.769	0.8343	19.45335730889
1:38143688	t	c	4.67397851799506e-05	1	38143688	43.26	0.02462	19.2248520710059
1:62848698:G_GA	d	r	7.46196815955197e-07	1	62848698	35.175	0.1079	28.6225
7:47788308:T_TGA	d	r	4.2081359725281e-07	7	47788308	19.359	0.8209	29.0945821854913
10:21654145	a	g	0.000818558226878428	10	21654145	12.931	0.9351	12.72753834916
5:129228024	a	t	1.60493318476611e-05	5	129228024	46.058	0.06505	22.2993827160494
4:128259888	t	c	0.000629471910379009	4	128259888	14.262	0.7682	13.2570677186062
7:83039780	a	t	1.30174589638747e-05	7	83039780	22.988	0.8787	22.1248285322359
17:38876990	c	g	0.000995332296451067	17	38876990	28.219	0.2509	12.25
7:91328787	a	g	0.000198692003623967	7	91328787	24.798	0.8141	15.6025
12:115541588	t	c	2.19146739965456e-05	12	115541588	32.98	0.3234	20.4648526077098
2:239505755	t	c	0.000292491699294768	2	239505755	37.804	0.2212	14.6944444444444
9:118371019	a	c	0.000328779248738643	9	118371019	40.452	0.2068	13.69
6:9889722	a	g	2.90439570903444e-05	6	9889722	35.88	0.3349	20.0704
13:41124652	t	c	0.000485695224999152	13	41124652	32.088	0.5123	12.96
5:65027463	a	c	0.000111197417014112	5	65027463	28.249	0.745	16
6:113407713	a	c	1.15793223413455e-05	6	113407713	29.393	0.6474	20.4875346260388
4:145258754	a	g	1.64515915384339e-05	4	145258754	43.254	0.1091	20.7025
4:128022304	a	g	2.73798469315604e-07	4	128022304	30.471	0.544	29.387811634349
5:79345549	t	g	2.04036080695492e-06	5	79345549	39.714	0.2304	26.0637119113573
10:102824349	c	g	1.42539302092872e-13	10	102824349	29.716	0.6314	58.5225
21:47391387	t	c	1.37569531741634e-08	21	47391387	30.47	0.5937	36.8044444444444
5:129127239:C_CA	d	r	0.00037122741793301	5	129127239	29.138	0.4056	14.7617728531856
1:156876221	a	g	0.000814595531881903	1	156876221	21.771	0.9134	13.140625
11:17395540	t	c	0.000112029159598995	11	17395540	47.091	0.06698	16
5:128976021	a	g	1.02015903379726e-05	5	128976021	35.442	0.4001	21.16
8:109442206	a	t	0.000380719525642789	8	109442206	32.923	0.5203	14.44
3:182584642:A_AAT	d	r	0.000625192723000254	3	182584642	27.43	0.4949	13.5734072022161
8:38291838:T_TTG	d	r	0.00021646636807381	8	38291838	16.054	0.9519	16
6:138826768	t	c	0.000138782999643103	6	138826768	34.638	0.2984	15.6384297520661
5:64592775	t	g	0.000235140428642728	5	64592775	37.697	0.3039	16
1:38077067	a	g	1.98752574371795e-05	1	38077067	18.924	0.9763	20.5727040816327
11:17305317	a	t	0.000508273055831625	11	17305317	46.508	0.05963	12.96
3:11663732	a	g	1.94522498274069e-06	3	11663732	34.419	0.3997	26.0637119113573
13:34297324	t	c	0.000429005795100655	13	34297324	35.307	0.04847	13.7959183673469
7:141562240	t	c	0.00030562913019128	7	141562240	13.047	0.8753	14.627269929209
6:151592248	c	g	0.000616039477290691	6	151592248	39.18	0.2486	12.808864265928
14:76187876	a	g	7.01664734081837e-06	14	76187876	21.28	0.9562	22.5625
7:155217166	a	c	0.000730463077096874	7	155217166	24.256	0.8655	13.0114795918367
1:11253844	t	c	1.07674451048119e-15	1	11253844	22.672	0.5967	73.5782716049383
12:123670473	t	c	0.000655271248503587	12	123670473	18.855	0.7597	12.5207100591716
7:83100300	a	g	0.00048549488760514	7	83100300	20.805	0.9358	13.7174211248285
12:91718463	t	c	0.000361499856627093	12	91718463	15.135	0.995	14.3316326530612
6:138872645	t	c	2.02731252505464e-09	6	138872645	34.613	0.3908	41.2299168975069
4:45548380	t	g	0.00077769148473346	4	45548380	28.913	0.5222	12.9293798098687
5:129028613	t	c	9.02823743107974e-07	5	129028613	26.61	0.7765	27.437641723356
2:191736873	a	c	0.000908372047853736	2	191736873	31.347	0.5983	12.4349030470914
2:173374033:A_AAA	d	r	0.000579266583470246	2	173374033	34.952	0.1401	13.531887755102
15:67069469	a	g	1.10568871216879e-05	15	67069469	9.777	0.6356	22.2244897959184
2:204613512	a	g	0.000679412513637731	2	204613512	9.102	0.7652	12.9150390625
22:18320311	a	g	0.000851684079439945	22	18320311	33.716	0.3844	12.96
7:150403991	a	c	0.000587504580238288	7	150403991	48.229	0.04229	13.5164359861592
6:875493	a	g	0.000426769645181155	6	875493	25.257	0.8305	14.6944444444444
1:11228324	t	c	1.58780865499927e-06	1	11228324	7.383	0.7673	25.8286732970539
20:31358253	a	c	0.000771996274059276	20	31358253	14.653	0.8767	12.4026465028355
2:228087187	a	g	0.00025890721389578	2	228087187	33.343	0.4996	15.21
6:155582215	t	g	0.000689618479538803	6	155582215	27.875	0.5246	12.5702479338843
2:107213787	t	c	0.000154345773837003	2	107213787	46.055	0.05143	15.8144943212547
1:11240013	t	c	1.06413458672033e-15	1	11240013	22.871	0.5851	73.5782716049383
7:33425451:C_CTT	d	r	9.11217583089501e-05	7	33425451	12.001	0.8856	17.8994082840237
14:68790579	a	g	2.18341152438671e-05	14	68790579	34.271	0.4547	20.7530864197531
15:85824668	t	g	0.000456947670625122	15	85824668	27.256	0.7484	13.7959183673469
4:63504255	a	g	0.000464002621697019	4	63504255	10.44	0.165	13.7651753833228
7:33408202	a	g	0.000198269781316576	7	33408202	13.711	0.9114	15.21
15:85839403:C_CAG	d	r	2.29607658905206e-06	15	85839403	24.059	0.726	26.5225
4:55143110	a	g	3.18602957995646e-10	4	55143110	33.111	0.4618	44.9396433470508
6:113497970	a	g	1.32763822715746e-06	6	113497970	25.846	0.841	26.4489795918367
13:79931171:C_CAT	d	r	0.000446442682838766	13	79931171	36.853	0.15	14.3601108033241
14:81884515	a	g	4.34307821070551e-07	14	81884515	39.37	0.2062	28.6225
1:1322241:T_TTG	d	r	1.51450844488309e-05	1	1322241	36.473	0.01353	21.2400756143667
9:98488047	a	g	0.000764395135620143	9	98488047	28.64	0.6841	12.4844444444444
2:173303800	t	c	0.00022425997040629	2	173303800	38.249	0.2068	15.4336734693878
15:71863274	t	c	0.000496499406126393	15	71863274	36.384	0.2718	13.69
10:127878832	a	g	0.000103294575563831	10	127878832	27.735	0.6824	17.1095041322314
8:89885268	a	c	0.000266006372302644	8	89885268	9.9	0.07811	14.9457965777447
1:1311472	a	g	1.8290568034121e-07	1	1311472	31.275	0.2182	30.7232653061224
7:42516869	a	g	0.000212392024206408	7	42516869	31.626	0.5355	15.6213151927438
14:77133875	a	c	0.000814595531881903	14	77133875	37.809	0.2995	12.4349030470914
10:119330085	t	c	0.000917128326004774	10	119330085	23.84	0.903	12.641975308642
8:116988588	a	g	0.000622857199886237	8	116988588	23.813	0.9037	12.808864265928
1:11199541	a	g	8.11998751148434e-07	1	11199541	7.431	0.8279	27.3726107960513
3:68891999	t	g	0.000995332296451067	3	68891999	15.189	0.7105	12.1962130177515
1:50279592	a	g	0.000502889064403416	1	50279592	42.793	0.1433	13.4444444444444
9:137436314	a	g	3.8224844382806e-10	9	137436314	25.647	0.7381	44.2225
1:171750557	t	c	3.57074735191151e-05	1	171750557	30.544	0.6378	20.0138504155125
15:71627905	t	g	0.000453920276050206	15	71627905	32.829	0.4262	13.7517361111111
14:68848262	a	g	0.000627138224906185	14	68848262	30.821	0.576	13.0401234567901
20:55850644	a	c	8.50629000682587e-05	20	55850644	22.743	0.2007	17.3611111111111
2:218411273	t	c	0.000171695032466251	2	218411273	22.084	0.9425	16.4025
10:99054052	a	g	0.000307530679779376	10	99054052	28.774	0.7216	14.5124716553288
10:102823424	c	g	2.4264578921914e-07	10	102823424	32.284	0.5026	31.5736961451247
11:2140255	a	g	8.0238632244147e-05	11	2140255	40.604	0.2022	17.2880886426593
20:33593674	t	c	0.000711512553954532	20	33593674	36.353	0.3596	12.96
20:56672344	c	g	0.000197113689875604	20	56672344	17.174	0.247	15.6684027777778
15:92080907	a	g	0.000619936376602242	15	92080907	28.469	0.6923	12.7551020408163
8:37620674	a	g	0.000185485994494829	8	37620674	20.168	0.2128	15.7509765625
20:62402044:G_GGC	d	r	7.89778348989585e-05	20	62402044	21.814	0.7898	17.9776
1:48430985	a	c	8.88065645743504e-05	1	48430985	26.533	0.8158	17.2880886426593
4:138945388	a	g	0.000933497391012546	4	138945388	20.737	0.537	12.1647828673409
10:13760000	a	g	0.000390800671976876	10	13760000	11.71	0.4692	13.9066840277778
15:79293562	a	g	0.000590835216438856	15	79293562	26.139	0.1264	13.140625
9:36078024:A_AT	i	r	0.000569441791161726	9	36078024	34.544	0.1219	14.0625
13:22111799	a	g	0.000351325978826346	13	22111799	21.47	0.9388	13.5734072022161
1:38932618	t	c	0.000977051129644887	1	38932618	17.931	0.9279	12.3315305570579
15:86029597	a	g	0.000719942084295442	15	86029597	33.73	0.4808	12.4026465028355
5:158178950	a	g	0.000726065523237547	5	158178950	36.596	0.3054	12.8946280991736
1:211898416	t	c	0.000708636230143719	1	211898416	30.516	0.5417	13.1665306122449
9:112344736	t	c	0.000555851338171116	9	112344736	36.683	0.3455	13.7959183673469
19:15036539	t	c	8.74874185128289e-05	19	15036539	26.098	0.1275	17.610012755102
1:38021326	t	c	1.71664548908794e-11	1	38021326	35.11	0.4153	49.7025
7:47778171	t	c	0.000146473363660757	7	47778171	35.171	0.02704	16
3:129664970	t	c	0.000755643068720355	3	129664970	29.153	0.7041	12.8946280991736
3:13896871:T_TAA	i	r	3.52644978239892e-06	3	13896871	34.608	0.1204	24.547520661157
1:11344259	a	g	5.75501964849629e-13	1	11344259	26.395	0.4416	59.3316289262235
5:36059727	t	c	0.000315755124514378	5	36059727	26.269	0.7908	14.6193771626298
12:47314182	a	g	0.000407808963089278	12	47314182	25.931	0.01098	13.9140841521794
3:99722396	a	c	0.000770476736962011	3	99722396	34.335	0.4036	12.4349030470914
6:155566399	c	g	0.000425345935779361	6	155566399	27.844	0.4727	14.2334710743802
5:79274246	c	g	8.52836416899386e-05	5	79274246	29.198	0.657	16.4238227146814
8:117107236	c	g	0.000499695413912278	8	117107236	19.601	0.9687	13.9639889196676
8:17330523	t	c	0.000423107564078983	8	17330523	33.406	0.4476	14.6944444444444
2:33273652	t	c	0.00057003182662637	2	33273652	33.01	0.4175	13.4444444444444
4:145280378	t	c	0.000298009102025238	4	145280378	41.746	0.1696	14.44
6:39173700	a	g	0.000139037815893059	6	39173700	33.691	0.2934	16.3575308641975
11:17316029	t	c	0.000207402339233716	11	17316029	47.588	0.03752	15.5817174515235
7:91516140:T_TCC	i	r	2.23915613584419e-05	7	91516140	20.644	0.7123	19.6122448979592
12:70686063	a	c	0.000769716839297814	12	70686063	36.641	0.3036	12.7551020408163
6:2039304	a	g	7.911758530991e-06	6	2039304	25.108	0.8659	21.4515235457064
7:91422096	a	g	0.000136672869982126	7	91422096	29.205	0.6566	16.4475308641975
6:113507536	a	g	0.000207468664727665	6	113507536	29.687	0.6329	16
1:50333118	t	c	0.00072931618330885	1	50333118	40.536	0.1721	12.5702479338843
20:55809657	a	g	1.65788458093851e-07	20	55809657	23.077	0.5731	30.25
19:17091141	t	g	0.000247890919727479	19	17091141	29.435	0.6453	14.7617728531856
20:55760157	c	g	9.55140073487423e-05	20	55760157	30.89	0.0206	17.2071330589849
5:64805104	a	g	1.57117097888358e-05	5	64805104	36.405	0.3131	20.8979591836735
5:176608996	a	g	0.000627138224906185	5	176608996	12.814	0.5412	13.2639841487578
15:101020129	a	t	1.69298135171945e-05	15	101020129	30.321	0.6012	21.9418282548476
1:22234654	t	c	0.000144353507397693	1	22234654	9.418	0.9659	16.5377777777778
2:56089108	a	g	0.000272441113373067	2	56089108	22.454	0.3737	14.8451557093426
4:145320293	t	c	0.000448869422149941	4	145320293	40.241	0.2134	13.3225
9:130201678	a	g	0.000356520932707524	9	130201678	37.187	0.3244	14.6944444444444
6:146325685	t	c	0.000650624503609858	6	146325685	42.799	0.1432	12.4349030470914
8:17319342	t	g	5.86515283796615e-05	8	17319342	43.022	0.138	18.7777777777778
4:128122427	a	c	3.86000123360362e-05	4	128122427	28.077	0.5664	18.9225
1:38036120	a	g	1.62507270107354e-12	1	38036120	34.238	0.3608	54.2936288088643
5:64533057	a	c	0.000522399812588936	5	64533057	27.524	0.7762	13.8549382716049
8:56525070	t	c	0.000917873097291349	8	56525070	19.617	0.1871	12.425625
15:72485339	t	c	0.000365849909999303	15	72485339	24.779	0.7775	14.5602493074792
6:151312208	c	g	0.000451092602378495	6	151312208	32.466	0.5429	13.1883656509695
10:60274970	t	g	1.29899268488836e-05	10	60274970	26.208	0.7543	20.4875346260388
4:55157206	t	g	4.42872314180474e-06	4	55157206	22.548	0.9147	23.04
6:9830284	a	g	1.15234824303723e-05	6	9830284	33.861	0.4744	21.390625
13:41113179	t	c	0.000212810886232692	13	41113179	24.157	0.8687	14.8225
7:91679887	t	c	2.16498491372954e-05	7	91679887	36.321	0.361	20.9667590027701
3:27108086	a	c	7.29622308434331e-05	3	27108086	19.564	0.2405	17.64
8:57360485	t	c	0.000158481081631441	8	57360485	16.085	0.9961	16
2:66553860	a	g	0.000874185019365823	2	66553860	42.378	0.1533	12.808864265928
8:8814890	a	g	0.000103654202679823	8	8814890	45.958	0.0827	17.2225
10:72406059	t	c	8.07053642357806e-06	10	72406059	27.47	0.7388	23.4459833795014
10:102848834	a	g	1.07820704464476e-05	10	102848834	44.863	0.06514	21.4515235457064
17:61472820	t	c	0.000700767404156696	17	61472820	20.317	0.9589	13.140625
22:29289346	a	c	0.000214110953449931	22	29289346	39.123	0.2506	15.5817174515235
12:47383902	a	g	0.000163035923710346	12	47383902	39.873	0.1073	16
15:72176277:G_GGT	d	r	0.000239884855475821	15	72176277	44.503	0.04291	15.21
12:70493684	a	c	0.000627138224906185	12	70493684	34.76	0.4316	12.710775047259
1:67015972	t	c	0.00025567287729062	1	67015972	35.094	0.3236	15.6025
1:150474706:G_GT	i	r	0.000444419235704153	1	150474706	21.736	0.7934	14.7617728531856
17:46971140	a	g	0.000160600953698764	17	46971140	38.756	0.2637	15.1689750692521
2:107141209	t	c	0.000278217330603556	2	107141209	31.347	0.5983	15.2471655328798
17:73200878	a	g	0.000104971593668969	17	73200878	20.475	0.9565	17.2071330589849
3:99748548	t	c	0.000410873917219826	3	99748548	41.114	0.1871	13.5557851239669
2:215027231	a	g	0.000328779248738643	2	215027231	30.623	0.1041	14.3081285444234
20:55925104	a	g	0.000215079897888586	20	55925104	21.174	0.2186	15.4415790517754
12:111910219	a	g	0.000285045275224017	12	111910219	20.951	0.5841	15.015625
8:17318637	a	c	0.000208927203690954	8	17318637	43.121	0.09065	16
20:55958425	t	c	7.97691962784452e-05	20	55958425	19.089	0.3235	17.6163459631026
5:128994492	a	t	5.00615444142856e-07	5	128994492	12.081	0.9692	27.7008310249308
7:91595596	a	g	0.000489699976277081	7	91595596	32.86	0.5234	13.4444444444444
13:51982196	a	g	1.53000671668238e-11	13	51982196	25.733	0.8449	49
10:105202318	t	g	0.000461383667360627	10	105202318	33.073	0.5129	13.1883656509695
20:10061486	a	t	3.84654280495399e-05	20	10061486	6.545	0.8862	18.9317564508827
18:32742093	a	g	8.73732414854643e-06	18	32742093	28.079	0.7107	22.3703433162893
7:101034247	t	c	0.00026170651537123	7	101034247	15.116	0.4431	15.1513469765291
20:62432886	t	c	0.000557034625157004	20	62432886	23.406	0.8917	13.3383742911153
6:79976707	a	c	7.58210658079923e-07	6	79976707	24.47	0.2225	27.6070094800345
1:92226041	t	c	0.000888774959231489	1	92226041	11.735	0.8159	12.363163371488
6:9934941	a	g	0.000360877927277905	6	9934941	30.829	0.4749	14.44
13:79899797	t	c	0.000329407915513827	13	79899797	40.345	0.2101	13.9639889196676
9:12552291	a	t	0.000340491747326451	9	12552291	26.941	0.7206	14.5785123966942
3:13904754	t	c	0.000102262831345532	3	13904754	41.873	0.07338	16.3497164461248
6:113367323	a	g	9.05618751014193e-05	6	113367323	40.973	0.1912	17.2225
22:33103968	t	c	0.000960953456314159	22	33103968	19.689	0.9676	12.0982986767486
18:11257404	t	c	9.1456992778267e-07	18	11257404	28.741	0.5312	27.4576
20:55940722:T_TGG	i	r	0.000200180062154228	20	55940722	18.815	0.2222	15.672921748921
1:11279105	a	g	6.16246902773569e-15	1	11279105	22.324	0.5599	67.4495246717972
2:170970513	t	c	0.000864817804061559	2	170970513	26.399	0.7457	12.8608799048751
6:10303806	t	c	0.000413936230384362	6	10303806	29.535	0.6404	13.8925619834711
3:64738792	a	t	0.000559991576795899	3	64738792	36.908	0.293	13.8549382716049
13:22096611	t	g	0.000225683532841339	13	22096611	26.225	0.7926	14.3601108033241
3:64760016	t	c	0.000261921701919931	3	64760016	35.311	0.406	15.5586419753086
11:45994419	t	c	0.00085712799433277	11	45994419	21.519	0.4277	12.641975308642
6:149984118	a	g	0.000114046119771762	6	149984118	18.62	0.772	16.3216
21:47373129	t	c	8.38934372812437e-08	21	47373129	29.078	0.6152	32.9698231009365
6:126061739	t	c	0.000728742658663161	6	126061739	40.2	0.101	12.9293798098687
1:37969794	c	g	0.000192079895364895	1	37969794	16.019	0.656	15.405625
16:53480709	t	c	0.000112290415319515	16	53480709	30.993	0.5674	17.2880886426593
10:73486424	a	g	0.000302880022084969	10	73486424	37.48	0.2711	14.8225
18:46939047	a	c	0.000956507295297594	18	46939047	35.647	0.3007	12.5207100591716
20:7680399	t	c	0.000557626159960284	20	7680399	39.603	0.1991	13.0226843100189
2:233440952	a	t	1.03625759030012e-08	2	233440952	39.426	0.1425	38.44
16:75492899	a	c	0.000548547953606814	16	75492899	32.681	0.4829	13.5557851239669
6:138908662	c	g	7.55209338962721e-07	6	138908662	43.532	0.06693	26.5225
9:130831329	a	g	0.000707677157348053	9	130831329	33.424	0.4467	12.4026465028355
15:100970240	a	g	2.9540566695084e-06	15	100970240	27.102	0.6671	24.01
3:9783406	a	g	0.000315333967013855	3	9783406	24.381	0.3276	14.5669444444444
12:29087058	a	c	1.20180098127845e-06	12	29087058	34.533	0.3945	26.1234567901235
4:145298829	a	g	0.000483090093101735	4	145298829	39.654	0.2324	13.3225
15:57994157	a	g	0.00071304604635887	15	57994157	34.063	0.4163	12.6736
1:38089396	a	g	2.55767523115048e-15	1	38089396	21.509	0.8035	69.4444444444445
6:1366889	a	g	0.000724917832189982	6	1366889	20.944	0.2823	12.96
2:1737580	c	g	0.000217280162989806	2	1737580	31.185	0.6063	16
21:47519026	t	g	5.03810740798904e-05	21	47519026	31.712	0.4811	18.6624
12:28352241:T_TAC	d	r	0.000957804336536267	12	28352241	35.049	0.2029	12.5702479338843
8:57185120	t	c	0.00037411926151101	8	57185120	12.405	0.983	14.5222790357925
6:113511051	t	c	0.000162035143948258	6	113511051	27.76	0.6812	16.4475308641975
4:128144514	c	g	2.288728874881e-05	4	128144514	21.621	0.8946	20.4875346260388
13:51909187	t	c	0.000115680356502286	13	51909187	29.457	0.5959	16.9744
17:75522158	t	c	0.000572587834786031	17	75522158	29.099	0.3066	13.4444444444444
17:46666005	a	g	0.00020140064166307	17	46666005	31.485	0.5915	16
10:98975632	t	c	2.74834412611373e-05	10	98975632	33.453	0.3966	19.6122448979592
4:145515769	a	c	0.000492701059152185	4	145515769	43.415	0.1292	13.5734072022161
6:82799620	a	g	1.66999121041259e-06	6	82799620	27.877	0.7612	26.01
5:128940900	t	c	1.14115701582392e-06	5	128940900	32.016	0.516	26.6038781163435
8:57180812	t	c	0.000719559170963908	8	57180812	15.824	0.9925	12.5207100591716
6:113478468	t	g	7.78386224388514e-05	6	113478468	28.294	0.7006	18.2993827160494
1:211187663	a	g	0.000722430450831594	1	211187663	28.134	0.7081	13.1883656509695
15:79064143	c	g	0.000132720616147782	15	79064143	9.205	0.5127	16.6464
7:101974342:G_GT	d	r	0.000299280660767028	7	101974342	18.953	0.3312	15.3402777777778
5:82451069	a	g	0.000323744872790848	5	82451069	26.688	0.6396	14.2978515625
20:35527890	a	g	1.28307168747205e-05	20	35527890	28.559	0.7313	20.4461247637051
11:69077580	t	g	0.000285897426724383	11	69077580	38.613	0.1634	14.8775510204082
1:37980444	c	g	5.26443912186854e-05	1	37980444	25.722	0.3142	18.7777777777778
6:614375	t	g	0.000182773524476437	6	614375	26.245	0.7917	16
8:38206242	t	c	4.67397851799506e-05	8	38206242	21.643	0.9353	18.7777777777778
5:129315115	a	g	2.70348811556777e-05	5	129315115	53.362	0.01389	20.7530864197531
2:111913737:C_CAT	i	r	0.00058515223303909	2	111913737	29.991	0.3637	13.1883656509695
18:32658594	c	g	2.27584650955274e-05	18	32658594	34.883	0.3785	19.5069444444444
9:137429407	a	g	9.97623862523574e-05	9	137429407	34.269	0.4549	16.4238227146814
6:25887177	t	g	0.000901845124873929	6	25887177	27.894	0.1119	12.25
4:128099642	t	c	0.000537076735157835	4	128099642	13.723	0.4705	13.374693877551
19:58389260	c	g	0.00027800364630925	19	58389260	29.817	0.6729	15.21
13:51879549	a	t	2.02193902486234e-07	13	51879549	33.51	0.4425	31.36
4:127861279	t	c	0.000460174340497536	4	127861279	34.451	0.3982	13.0975056689342
22:29225500	a	g	0.000208684196273693	22	29225500	39.241	0.2465	16
3:27224329	t	c	0.000359011393701557	3	27224329	19.391	0.3066	14.2839532871972
3:182121573	a	t	7.89000408778649e-07	3	182121573	35.456	0.3995	26.3822314049587
20:55960947	a	g	3.41827055991128e-05	20	55960947	29.834	0.3216	19.5203305785124
8:83297549:G_GCA	d	r	7.99605450027489e-06	8	83297549	19.46	0.8526	22.3471074380165
2:228086882:G_GAT	d	r	0.000191990664492283	2	228086882	34.619	0.03107	15.1543367346939
20:47746974	t	c	0.000356936149026249	20	47746974	33.586	0.4389	15.015625
20:39617398	a	g	0.000341535216695136	20	39617398	37.64	0.3061	13.7959183673469
5:128991182	t	c	1.47584965080374e-06	5	128991182	31.642	0.5837	26.9410430839002
7:83021583	t	g	8.10936424694561e-06	7	83021583	22.755	0.9094	22.8271604938272
15:100971293	c	g	7.78836492100289e-06	15	100971293	28.993	0.6195	21.6225
1:38051585	a	g	2.01158039213333e-11	1	38051585	35.354	0.4041	49
11:106383083	a	g	0.000757356342386154	11	106383083	27.894	0.1792	12.96
4:124479312	a	g	0.000829679772281629	4	124479312	35.512	0.3969	12.0664819944598
13:34297843	c	g	0.000471045206371019	13	34297843	36.328	0.05099	13.5844897959184
8:6326748	t	c	0.000182190070152857	8	6326748	44.015	0.1167	15.6816
8:78863442	t	c	0.000164354041942216	8	78863442	24.511	0.8842	16.4025
17:42618357	t	c	4.4426206394021e-06	17	42618357	18.826	0.5332	23.6304012345679
22:33118165	a	g	0.000419441815849921	22	33118165	29.675	0.6335	14.3081285444234
3:99701134	a	g	0.000227193558602229	3	99701134	43.218	0.1098	14.5785123966942
13:80407093	a	t	2.46168679896192e-05	13	80407093	31.948	0.5194	19.2835538752363
5:72870454	a	c	0.00080307223564609	5	72870454	28.685	0.6819	12.8402777777778
20:5865636	a	c	0.000648493469816638	20	5865636	21.756	0.9329	13.4444444444444
15:78968229	t	c	9.33824329682385e-09	15	78968229	28.468	0.6923	36.547520661157
4:127964490	t	c	2.60662204324936e-06	4	127964490	37.303	0.3197	25.5025
11:2304393	a	g	0.000206694713667634	11	2304393	33.029	0.4658	14.7617728531856
9:119883000	a	g	0.000438139755164717	9	119883000	25.211	0.7147	13.3225
1:50383600	a	t	0.000755262280636357	1	50383600	41.745	0.1413	12.7860422405877
8:95969322	t	c	0.000372673664282866	8	95969322	42.629	0.1217	13.9639889196676
10:99028394	a	g	0.000458762995031597	10	99028394	16.066	0.9942	13.3225
10:127870732	t	c	2.25658883790809e-06	10	127870732	30.672	0.6316	25.4566115702479
5:128902735	a	g	1.61773184634492e-07	5	128902735	13.347	0.923	31.1246537396122
2:173300939	a	g	0.000296524821258766	2	173300939	38.704	0.1928	14.8775510204082
14:92049249	t	c	0.000906694211537639	14	92049249	25.582	0.7818	12.8946280991736
6:30945265	a	t	0.000313859401700304	6	30945265	26.598	0.4307	14.5222790357925
9:130837414:T_TCA	i	r	0.000350285924282393	9	130837414	36.715	0.1253	13.8384
8:78583918	a	c	2.07257039644445e-05	8	78583918	31.417	0.546	20.0138504155125
8:78962903	a	g	3.00989606754384e-08	8	78962903	32.372	0.4484	34.7479224376731
4:138968180	a	t	0.000602377807116683	4	138968180	23.66	0.3098	13.2704081632653
15:100852360	c	g	8.76341045715868e-05	15	100852360	6.394	0.2697	17.2242811619297
7:42554480	t	c	0.000797965706603891	7	42554480	38.525	0.2722	12.808864265928
12:91709920:A_AT	d	r	0.000966507844583639	12	91709920	14.772	0.9867	12.1296076099881
5:96567597	a	g	6.61304967969719e-05	5	96567597	17.455	0.7378	17.6782024793388
5:121283247:G_GC	d	r	0.000386278210669357	5	121283247	32.189	0.2252	13.9186390532544
4:55069137	a	g	3.46607248309747e-10	4	55069137	39.135	0.2136	42.5927977839335
8:8982396	t	c	0.000423921675406738	8	8982396	40.533	0.1722	14.3601108033241
10:36425488	a	g	0.00090147199449659	10	36425488	42.513	0.1241	12.6025
22:29303595	c	g	8.8174387804868e-06	22	29303595	43.14	0.1113	22.4376731301939
6:1980208	a	t	0.000125782423785434	6	1980208	30.383	0.6456	16.9744
2:42149566	c	g	3.83577207825247e-05	2	42149566	39.518	0.2016	20.0138504155125
11:74678201:T_TAG	i	r	0.000678063241905688	11	74678201	28.76	0.5302	13.0226843100189
14:54387873	t	c	0.000672856006713108	14	54387873	27.232	0.6111	13.0975056689342
15:72464471	t	c	0.000574356608499682	15	72464471	44.921	0.09969	13.9639889196676
16:77500713	a	c	3.33102303386987e-07	16	77500713	38.67	0.2289	29.2582644628099
3:182050012	a	g	1.28827184806876e-06	3	182050012	36.974	0.3332	27.437641723356
8:6248244	t	g	0.000216532364674777	8	6248244	24.327	0.8323	14.792899408284
6:39184492	a	g	0.000239493529260627	6	39184492	31.68	0.3341	14.9797668038409
4:18041649	a	g	7.56040420815036e-05	4	18041649	25.819	0.7716	18.1745152354571
20:55907551	a	c	7.91015460567406e-05	20	55907551	20.925	0.2297	17.3611111111111
2:107266443	t	c	0.000642483479603836	2	107266443	40.752	0.1977	12.8862590401052
8:117011884	a	c	0.000276721139797402	8	117011884	25.322	0.828	15.1234567901235
8:38246762	t	c	6.61557604332917e-05	8	38246762	21.407	0.94	17.1632653061225
6:1866526	a	c	0.000137136958509372	6	1866526	33.941	0.4706	16.81
19:46313758	c	g	0.00071821878966544	19	46313758	29.903	0.6688	12.4349030470914
19:38472596	t	c	0.000461988193482644	19	38472596	31.123	0.5608	13.7959183673469
1:11139731	a	g	1.19837082376597e-09	1	11139731	39.4	0.1431	41.7514792899408
16:77484480	t	c	0.000368746619222394	16	77484480	34.562	0.3931	14.3601108033241
2:145661823	t	c	0.000298221072091926	2	145661823	38.777	0.159	14.6389413988658
1:150269181:A_AT	i	r	0.000695964354112257	1	150269181	23.881	0.6369	12.6025
20:39623724	t	c	0.000138945161743407	20	39623724	37.075	0.2865	17.2225
1:19667481	t	g	0.000257614045230388	1	19667481	38.364	0.2782	15.6213151927438
15:72383229	a	g	3.65753241084527e-05	15	72383229	27.29	0.6576	18.699780861943
4:157783794	a	g	0.000280353129618546	4	157783794	18.722	0.09547	14.5462412114657
4:145312027	a	c	0.000560976827014502	4	145312027	39.993	0.2213	12.96
8:109300500	t	c	0.000214110953449931	8	109300500	39.025	0.2541	15.2471655328798
8:111515424	a	g	0.00028142032094348	8	111515424	32.677	0.5324	15.015625
2:111874629	t	c	1.7654513134061e-05	2	111874629	34.612	0.3908	21.2623456790124
7:91658620	t	c	3.08102981200307e-05	7	91658620	36.392	0.3579	18.9225
2:179236048	t	c	0.000469235424301625	2	179236048	33.438	0.495	13.3225
9:137429127	a	g	8.60924577093099e-05	9	137429127	33.568	0.4887	17.2880886426593
5:129162610	a	g	6.81227343471234e-06	5	129162610	41.525	0.1466	23.3611111111111
2:222781324	a	g	0.000365849909999303	2	222781324	16.04	0.7142	14.207100591716
10:72375571	t	c	0.000262782243183865	10	72375571	26.651	0.8112	15.5817174515235
3:18998409	c	g	0.000954654029326843	3	18998409	7.596	0.2693	12.2322399443428
6:113635841:A_AAG	d	r	0.000368953426050446	6	113635841	18.565	0.8543	14.3081285444234
10:99086239	c	g	0.000453920276050206	10	99086239	39.494	0.2024	13.7959183673469
6:3712430	a	g	0.000822330174895703	6	3712430	41.088	0.08545	12.0839002267574
17:54705423	a	g	7.5852706723288e-05	17	54705423	25.261	0.8303	16.81
5:64358052	a	g	2.06446128358831e-05	5	64358052	26.921	0.7215	20.0138504155125
22:29353630	t	c	0.000498097705851549	22	29353630	40.024	0.1865	14.1519274376417
1:11185038	a	g	1.07313759769311e-06	1	11185038	7.318	0.8359	26.8916326530612
8:79130721	t	c	0.000125126046841951	8	79130721	11.241	0.4233	16.5236970821386
10:99030554	c	g	0.000379070709313603	10	99030554	23.273	0.8955	14.5785123966942
12:28507059	a	g	7.32868215851192e-05	12	28507059	32.208	0.5064	16.81
13:34297026	t	c	0.000351741900801709	13	34297026	34.957	0.05252	14.2236734693878
10:13745553	t	c	0.000371640697595138	10	13745553	11.973	0.6085	14.1824354911725
20:55795099	a	g	2.11639373202781e-06	20	55795099	38.468	0.2357	24.4764542936288
6:869768	a	g	0.000132394529402208	6	869768	25.985	0.8023	16.9012345679012
1:11175920	a	t	1.44651348640987e-06	1	11175920	7.09	0.8516	25.8286732970539
6:31940889	a	g	0.00020642928150401	6	31940889	11.966	0.3662	15.363600127551
20:33664887	t	c	0.000291641801740724	20	33664887	35.06	0.4176	14.8225
11:2305186	a	t	0.000314491456342304	11	2305186	31.878	0.5229	13.9639889196676
7:91723691	t	c	1.36214572787728e-05	7	91723691	32.895	0.4724	22.4376731301939
5:79276149	c	g	0.00021567422620421	5	79276149	44.738	0.08346	14.7617728531856
16:53474250	a	g	0.000882044583189726	16	53474250	32.396	0.5463	12.25
15:79130433	a	g	0.00052994246837554	15	79130433	34.347	0.403	13.8549382716049
4:127597069	t	c	0.000921968102390994	4	127597069	32.79	0.4775	12.25
15:101057123	a	t	0.000227718511366204	15	101057123	27.781	0.7653	16
5:64282547	t	c	5.58468884988969e-07	5	64282547	25.655	0.8477	28.4444444444444
12:65521623	c	g	0.000862005373035425	12	65521623	45.77	0.06875	12.8608799048751
6:151296166	a	g	0.000131998440933626	6	151296166	30.695	0.5325	17.2225
3:172131614	a	g	7.72240280452887e-08	3	172131614	45.698	0.0697	31.1246537396122
4:127975793	a	c	0.000100195674840542	4	127975793	38.645	0.2678	17.2225
6:146329681	t	g	0.000666292139652985	6	146329681	42.896	0.1409	13.8549382716049
15:48918776	a	g	0.000704031315014876	15	48918776	22.263	0.5044	13.140625
3:158114482	c	g	0.000338194808808814	3	158114482	36.944	0.2916	14.1376
8:109336216	a	g	0.00016353604515433	8	109336216	34.903	0.4249	16
1:184865132	a	t	0.000325633819156871	1	184865132	21.542	0.1204	14.3601108033241
2:66548543	c	g	0.000168595522427026	2	66548543	42.197	0.1579	15.5817174515235
14:76155309	t	g	0.000128964906086108	14	76155309	36.327	0.3607	16
4:55136245	a	g	4.15098665834476e-13	4	55136245	33.359	0.4498	60.84
4:11980204	t	c	0.000793044758157405	4	11980204	14.039	0.8285	12.641975308642
7:91654617	t	c	3.2622449143945e-05	7	91654617	35.819	0.3831	19.8025
15:101053554	a	g	4.44967357514133e-05	15	101053554	33.74	0.4315	18.6260387811634
15:85932025	a	g	1.46935985549505e-05	15	85932025	36.659	0.3465	21.6225
12:43514937	t	c	0.000948906278577419	12	43514937	42.477	0.1249	11.7551020408163
19:38260910	a	g	0.000584367875308929	19	38260910	36.585	0.3058	13.7959183673469
6:9892083	a	c	2.62590416239654e-05	6	9892083	37.895	0.2558	20.4304
10:13746900	t	g	0.000111672787087562	10	13746900	40.203	0.2146	16
15:72456973	t	c	0.000421886057409183	15	72456973	6.915	0.8632	13.8925619834711
10:90024916:T_TA	i	r	7.16121097296477e-05	10	90024916	35.385	0.1294	16.7709750566893
9:130857861	t	c	0.000826100137174238	9	130857861	34.133	0.4613	12.7943786982249
20:7622942	t	c	0.000323324933747833	20	7622942	43.392	0.1065	14.9735349716446
11:61134532	t	c	0.000690003268665996	11	61134532	16.99	0.8822	13.0036730945822
8:8202583	t	g	0.000934612259262153	8	8202583	2.918	0.5717	12.2907314764738
3:52633929	a	g	0.000931267196164935	3	52633929	38.363	0.2782	11.7036011080332
15:72464609	t	g	0.000584367875308929	15	72464609	44.66	0.1044	13.9639889196676
6:9894062	a	g	2.20038233717194e-05	6	9894062	38.924	0.2204	20.7936
13:52002267	a	g	2.8599037881558e-10	13	52002267	25.336	0.8275	45.3850415512465
6:79889005	t	c	2.32075471984147e-05	6	79889005	25.339	0.2328	19.9607180020812
5:129193968	c	g	1.4258626572423e-05	5	129193968	40.939	0.1613	22.2993827160494
8:8783864	t	c	0.00042595616428411	8	8783864	39.428	0.2044	14.3081285444234
4:67839455	a	t	0.000444014418681718	4	67839455	28.394	0.7386	13.7517361111111
15:26422545	a	t	0.000424125174994005	15	26422545	22.424	0.7156	13.69
14:85022246	a	g	0.000283979670123992	14	85022246	37.786	0.2218	14.5785123966942
11:128568828	a	g	1.51961518899079e-05	11	128568828	34.963	0.375	21.2623456790124
15:78473407:A_AG	i	r	0.000440166523251382	15	78473407	24.795	0.6888	13.3225
4:127966405	a	g	2.69415507202292e-06	4	127966405	37.239	0.3223	25.5025
1:156938340:A_AT	d	r	1.74742689239067e-06	1	156938340	30.655	0.2856	25.8771266540643
6:51341136	a	g	0.000162876756710696	6	51341136	24.699	0.2604	16.2112188365651
17:73204252	t	c	0.000178212267012728	17	73204252	19.946	0.9642	16.2976680384088
5:64605753	t	c	0.000257398443955364	5	64605753	17.531	0.9656	14.6389413988658
10:60339098	a	c	9.26716697682978e-07	10	60339098	33.132	0.51	26.1234567901235
7:91339052	a	c	0.000107529019500591	7	91339052	26.934	0.7209	16.81
5:154048205	a	g	0.000995147831643396	5	154048205	17.88	0.9791	12.5207100591716
12:26112650	a	t	0.000269440454072196	12	26112650	27.599	0.7329	15.4880332986472
7:91482418	t	c	4.91010947691159e-05	7	91482418	37.734	0.2617	19.5457063711911
5:5351046	t	c	9.71821445346786e-05	5	5351046	45.288	0.07532	17.0604914933837
1:19830555	t	c	0.000543013613692026	1	19830555	35.656	0.3003	13.5734072022161
14:75101957	t	c	0.000520611559342001	14	75101957	44.632	0.08512	13.7959183673469
12:43502283	t	g	0.000726065523237547	12	43502283	40.306	0.1488	12.4172335600907
20:33571919	a	t	0.000803450348434907	20	33571919	37.637	0.3063	12.96
7:33925084	c	g	0.000959101176446163	7	33925084	31.981	0.5177	12.96
1:1335302	t	c	3.1650176862354e-06	1	1335302	24.835	0.4148	24.255625
8:57137764	a	t	1.7896276863976e-05	8	57137764	12.973	0.9989	21.5296
3:129665528	a	g	0.000529347447870203	3	129665528	28.16	0.7069	13.8925619834711
9:118333897	a	g	0.000603745568083849	9	118333897	32.626	0.4856	12.96
6:50847657	t	c	0.000106717157436169	6	50847657	26.817	0.7676	16.9012345679012
1:38102142	a	g	5.33504847886792e-07	1	38102142	19.385	0.8858	29.16
17:73191734	a	c	0.000134744929455952	17	73191734	23.052	0.9224	16
7:33510259	t	c	0.00099311845994829	7	33510259	37.454	0.272	11.56
7:42061986	a	g	2.75114475333459e-05	7	42061986	28.004	0.7558	19.7530864197531
6:138866268	t	c	2.22341219245641e-09	6	138866268	33.537	0.3927	41.9085872576177
10:99063537	a	g	5.24627135413866e-05	10	99063537	19.612	0.9685	18.3673469387755
6:9867917	t	c	3.83038538273797e-05	6	9867917	35.806	0.2943	19.7136
4:127856015	t	g	0.000480884483662328	4	127856015	35.108	0.3685	13.0975056689342
17:47132819	t	c	0.000573177495901025	17	47132819	24.418	0.887	13.1883656509695
20:35805616	t	c	0.000534105460556709	20	35805616	40.1	0.2179	13.7959183673469
14:76255339	a	g	0.000129782438043305	14	76255339	21.04	0.9469	16.3216
1:19855265	a	t	2.08559507729648e-05	1	19855265	56.949	0.008118	20.4875346260388
20:55791458	t	c	5.94359018102661e-06	20	55791458	36.311	0.317	22.9390581717452
7:91576824	t	g	4.84465390276961e-05	7	91576824	35.343	0.3132	19.36
11:70417439	t	c	0.000343412532545002	11	70417439	29.453	0.4939	14.1441398865784
20:55922188	t	c	0.000782244203692767	20	55922188	13.856	0.7385	12.614744351962
13:114019050	c	g	0.000952985737244629	13	114019050	32.746	0.3813	12.0839002267574
15:72403001	t	c	0.000227456052578125	15	72403001	45.765	0.08567	16
14:84815771	a	t	3.72516495131519e-05	14	84815771	46.5	0.07484	19.2623456790123
5:64580411	t	c	0.000483891844484583	5	64580411	38.983	0.2556	13.9639889196676
20:35595675	t	c	2.23054661775068e-05	20	35595675	37.257	0.2399	20.4461247637051
20:58831939	t	g	0.000610969257267265	20	58831939	12.764	0.1736	13.2901778561128
4:127974125	t	c	2.43443041990252e-05	4	127974125	35.846	0.3364	20.25
2:218439081:C_CT	d	r	1.42374425102128e-05	2	218439081	25.306	0.6111	20.4461247637051
10:99032787	t	c	0.000344454972139105	10	99032787	28.967	0.6683	14.5124716553288
11:65380248	t	c	0.000359218841690245	11	65380248	38.8	0.2245	13.8925619834711
14:76339660	a	g	4.85379710974984e-06	14	76339660	31.985	0.5175	24.4764542936288
18:45519504	a	g	0.000453718366972074	18	45519504	33.542	0.3925	13.5734072022161
15:67094096	t	c	6.2080213115812e-06	15	67094096	8.854	0.6354	23.1970012494794
1:50297286	t	c	0.000486696768990957	1	50297286	43.083	0.1124	13.4444444444444
20:7604358	t	c	9.45211840026749e-05	20	7604358	43.61	0.1024	16.6736111111111
5:64241943	a	g	1.05749553350996e-06	5	64241943	30.403	0.6447	26.0637119113573
15:72231670	t	c	9.76603790278739e-06	15	72231670	30.466	0.4933	22.5625
10:90044789	t	c	6.80236611165411e-06	10	90044789	35.099	0.3234	22.9390581717452
2:173311089	a	g	6.62820616748458e-05	2	173311089	40.751	0.138	17.8994082840237
6:113416260:T_TA	i	r	2.08106794113764e-07	6	113416260	22.232	0.7704	31.5736961451247
7:82993568	t	c	7.02590015830397e-05	7	82993568	31.174	0.5582	17.3611111111111
1:11160367	a	t	3.26369001005588e-16	1	11160367	31.996	0.1581	74.9591412742382
9:118255662	t	c	0.000638796739449195	9	118255662	35.052	0.418	12.8402777777778
7:64853602	a	g	0.000910981309306242	7	64853602	34.806	0.2916	12.0322265625
15:72429989	a	g	0.000222045885592366	15	72429989	36.699	0.3448	14.8225
7:101121294	t	c	0.000184365702496881	7	101121294	32.187	0.5074	16.4025
2:239475885	a	g	0.000106454341927654	2	239475885	22.006	0.8538	16.7355371900826
17:46996583	a	t	0.000110555290596124	17	46996583	37.039	0.3305	16
13:80413867	t	c	1.85254258531976e-05	13	80413867	29.302	0.6038	20.054820415879
3:99578114	a	t	0.000716303459964844	3	99578114	32.033	0.4651	12.4349030470914
7:83988216	t	c	0.00037762731421553	7	83988216	7.424	0.8284	14.0625
1:109695422	t	g	0.000132580876140079	1	109695422	33.753	0.3827	16
12:89902604	a	g	0.000786035811231808	12	89902604	31.149	0.5595	12.0982986767486
9:118448207	t	c	7.37858638204405e-05	9	118448207	43.956	0.09629	17.7285318559557
2:239471469	a	g	1.10225795642554e-05	2	239471469	26.447	0.7435	21.9928656361474
3:27099040	a	g	0.000162467386899209	3	27099040	18.605	0.2897	16
20:55933281	a	t	0.000125266732794348	20	55933281	19.862	0.3407	16.4538781987701
17:47131901	a	g	0.000244640098622632	17	47131901	24.195	0.8933	14.7617728531856
11:121452651	a	t	6.08099669441717e-06	11	121452651	27.646	0.7307	23.5225
6:113361815	a	c	8.47439326844733e-05	6	113361815	40.747	0.1979	17.64
14:84893207	c	g	0.000417811406936095	14	84893207	40.737	0.1982	13.1883656509695
10:60304326	t	c	3.46029534203719e-07	10	60304326	27.914	0.7596	28.4444444444444
8:10356172	t	g	0.000874185019365823	8	10356172	26.008	0.8352	12.6025
21:47038218	a	g	1.87217798472621e-07	21	47038218	32.414	0.3969	31.2900390625
7:91302030	t	c	0.00063122152072664	7	91302030	26.233	0.7532	12.96
3:129946013	a	g	0.000826100137174238	3	129946013	35.875	0.3352	13.140625
20:62429977	a	g	0.000525974204459466	20	62429977	26.318	0.7494	13.4444444444444
8:38293463	a	g	0.000136928141370766	8	38293463	18.318	0.9818	16.3657024793388
13:21927900	t	c	0.000360463238796237	13	21927900	28.625	0.3284	14.4985207100592
15:85944612	t	c	0.00025567287729062	15	85944612	33.151	0.509	15.6025
2:217627150	a	g	1.59141367604212e-07	2	217627150	24.395	0.8298	31.36
6:140128723	t	g	0.000194687776788718	6	140128723	28.907	0.7155	15.2809917355372
4:127745973	a	g	7.03593358073947e-05	4	127745973	35.707	0.3881	17.8271604938272
20:47679300	a	t	0.000911726655042288	20	47679300	34.545	0.3939	11.7551020408163
8:78544857	t	g	0.000760401063455589	8	78544857	32.815	0.4763	12.0664819944598
20:55909501	t	c	6.68122198866013e-05	20	55909501	20.426	0.2017	17.8271604938272
17:18909269	t	c	0.000412915751267179	17	18909269	1.748	0.9413	13.9918342826629
6:155575546	c	g	0.000495300291631964	6	155575546	29.061	0.5661	13.2231404958678
6:113425863	a	g	6.29345378330229e-08	6	113425863	25.392	0.8566	32.6530612244898
12:66325689	t	c	2.48907954846033e-09	12	66325689	25.117	0.7625	41.406427221172
14:25559172:A_AG	i	r	0.000366470856167215	14	25559172	21.503	0.8715	13.7517361111111
6:45347644	a	g	0.000840596155564877	6	45347644	32.848	0.524	13.140625
9:118339739	t	c	0.000294615193153688	9	118339739	29.71	0.6317	14.3601108033241
5:122134662:T_TC	d	r	0.000784708988121679	5	122134662	10.187	0.8078	12.6172960069444
6:2074627	t	c	3.0915286067604e-05	6	2074627	20.419	0.9573	19.0831024930748
14:76141834	t	c	0.000387512213705212	14	76141834	44.138	0.1143	13.5734072022161
9:12545713	a	g	0.000430021781339648	9	12545713	25.131	0.8007	13.8925619834711
2:173375926:T_TG	i	r	0.000590639356655024	2	173375926	32.823	0.203	13.0114795918367
8:109116323	c	g	0.000192213732634296	8	109116323	37.141	0.3263	16.3832199546485
15:48820068	t	c	0.00081233014106937	15	48820068	27.529	0.7361	12.4172335600907
1:86664322	t	c	0.000480483338419372	1	86664322	46.62	0.05834	13.1742112482853
8:83302438	t	c	1.03808474056106e-05	8	83302438	20.648	0.9537	22.6757369614512
3:64766253	a	g	0.000345080260534615	3	64766253	33.817	0.3798	14.7617728531856
10:60328663	t	c	5.60691265070142e-07	10	60328663	29.823	0.6726	27.2716049382716
1:156892949	t	c	4.57917598682428e-07	1	156892949	33.735	0.4318	27.6767485822306
9:118434265	a	g	0.000711895962659464	9	118434265	46.871	0.06982	12.6025
4:127992106	a	g	0.000114212035910685	4	127992106	34.651	0.3891	16.4238227146814
1:97496814	a	g	0.000436111903218112	1	97496814	31.965	0.1943	13.7410820451843
8:78941534	c	g	1.44102262188768e-09	8	78941534	29.136	0.6122	41.2299168975069
1:64654811	a	g	0.000398598006322308	1	64654811	48.791	0.03767	14.0625
4:55089953	a	t	6.20241753504153e-21	4	55089953	52.07	0.01394	103.669421487603
22:29412017:A_AC	d	r	0.000143038298749802	22	29412017	49.671	0.009797	16
5:128933240	a	g	1.33519179375957e-07	5	128933240	30.005	0.617	30.5401662049862
1:62869537	a	g	0.00055880901266388	1	62869537	18.632	0.9091	13.0710059171598
21:42458657	a	g	0.000623441175070852	21	42458657	15.113	0.08788	13.1282135485082
6:155575431	t	c	0.000967618282607131	6	155575431	24.674	0.6455	11.9338842975207
3:52675005	t	c	0.000349869802402114	3	52675005	41.646	0.1723	13.9639889196676
4:17933639	t	c	0.000868003957609857	4	17933639	41.103	0.1571	12.5207100591716
1:1262966	t	c	0.000142507201836585	1	1262966	15.663	0.3344	15.8100907029478
20:7647232	a	g	0.000832127974477973	20	7647232	42.789	0.1184	12.710775047259
5:64357631	c	g	1.62431591104228e-05	5	64357631	27.348	0.7443	20.4875346260388
13:27015784:G_GA	d	r	0.000255888646873507	13	27015784	36.392	0.1955	16
5:180096972	t	c	0.000246807865775604	5	180096972	30.8	0.1003	14.5124716553288
5:128984398	a	g	2.21532688563555e-05	5	128984398	37.788	0.3003	19.7136
5:129322396	t	c	3.36909155387154e-05	5	129322396	53.139	0.01461	20.25
6:113309154	a	g	0.000679412513637731	6	113309154	35.883	0.3348	12.7551020408163
9:13557504	t	g	0.000945752592248203	9	13557504	24.248	0.8658	12.5702479338843
17:61401268	a	g	2.4869240203911e-05	17	61401268	23.112	0.8747	19.905325443787
5:129299338	t	c	0.000386895269095101	5	129299338	15.859	0.7253	14.3316326530612
7:95204472:A_AT	i	r	0.000111078537450286	7	95204472	9.873	0.8732	16.7508768200659
18:76465782	a	g	0.000134163595638133	18	76465782	24.527	0.3202	16.5980795610425
18:5950653:G_GA	i	r	0.000153201159169051	18	5950653	37.207	0.141	16.2509765625
15:72369628	t	c	3.48643728872225e-05	15	72369628	26.597	0.6923	18.9342585829072
11:59092874	a	c	0.000192838163392169	11	59092874	15.509	0.2148	15.7785493827161
6:79987249	a	g	2.85578103313471e-06	6	79987249	24.565	0.1754	24.3266302786556
5:96573002	t	c	0.000430224945282857	5	96573002	16.404	0.5643	13.8637392485287
2:239433943	a	g	7.40369685873779e-06	2	239433943	37.992	0.2523	22.4859521331946
18:46916279	a	t	0.000366056905597026	18	46916279	36.897	0.3365	14.4985207100592
6:113672212	a	g	0.000249622665182102	6	113672212	33.713	0.4328	15.5586419753086
6:79998895	c	g	1.6852694123128e-05	6	79998895	24.447	0.1409	21.1303329864724
16:50613158	t	g	0.000773135701343656	16	50613158	28.777	0.1514	12.3904
1:50081573	a	c	0.000658753818339662	1	50081573	41.439	0.1487	12.7860422405877
5:129168399	a	g	0.000372467097476469	5	129168399	36.129	0.3694	15.1234567901235
6:44975022	t	c	0.000434894669198837	6	44975022	34.415	0.3999	14.3767361111111
16:77611912	t	c	5.37588102488389e-05	16	77611912	17.757	0.8146	18.699780861943
3:99813218	c	g	0.000260414964111944	3	99813218	41.593	0.1737	14.5785123966942
4:73425428	a	g	9.12473719671573e-07	4	73425428	19.019	0.6441	26.5621301775148
10:119283708	a	c	3.96586326068017e-07	10	119283708	42.194	0.1311	29.9612188365651
6:9822908	a	c	2.67737534064236e-05	6	9822908	31.882	0.5226	20.054820415879
2:107316201	t	c	0.00074992892409942	2	107316201	41.624	0.1442	12.5207100591716
5:5359876	a	g	0.000243989334232933	5	5359876	44.323	0.09008	15.6540642722117
10:60302515	a	g	3.50122021565743e-07	10	60302515	28.188	0.7477	28.4444444444444
5:129095501	a	g	8.96709789548793e-09	5	129095501	37.731	0.2618	36.6343490304709
4:124968702	t	c	0.000886719077864035	4	124968702	46.604	0.03564	12.0839002267574
5:79263151:G_GA	i	r	0.000985919576475671	5	79263151	33.827	0.1711	12.4349030470914
1:53232832	t	g	0.000180258628408239	1	53232832	17.746	0.339	15.7584940312213
3:99429965:A_AT	d	r	0.00050727651883782	3	99429965	22.257	0.7242	14.0625
2:191715421	t	g	0.000984442138995469	2	191715421	44.467	0.108	11.9025
2:109066254	t	c	0.000977975355336242	2	109066254	28.047	0.08253	12.1065866016138
10:60281420:C_CT	d	r	8.57249247340505e-05	10	60281420	23.142	0.7259	17.7285318559557
12:47256288	a	g	0.00070997868135245	12	47256288	34.626	0.2988	12.7551020408163
1:11331190	t	c	4.44840695348541e-14	1	11331190	28.106	0.303	62.3268698060942
11:13129912	t	g	0.000128427341691404	11	13129912	28.338	0.6985	16
1:49422254	a	g	0.000652948351861071	1	49422254	33.724	0.3371	13.4444444444444
6:9886284	a	c	4.19165715571315e-06	6	9886284	30.979	0.5181	24.2647462277092
1:68596734	t	c	0.000195489382543377	1	68596734	37.623	0.1919	16
16:53499599	a	g	9.21674207767607e-05	16	53499599	30.674	0.5834	17.7285318559557
6:113666648	a	g	6.17678578418239e-05	6	113666648	32.934	0.4705	18.7777777777778
7:101018620:T_TCA	d	r	0.000851684079439945	7	101018620	22.674	0.6513	12.4096074380165
11:110894702	a	c	0.000253514015232607	11	110894702	34.657	0.4364	14.44
8:78888319	t	g	0.00026106083243208	8	78888319	22.165	0.9029	15.21
1:150379007	t	c	0.000483891844484583	1	150379007	27.574	0.6903	13.69
4:126304696:A_ATG	d	r	0.00072702177311172	4	126304696	24.421	0.6592	13.5734072022161
5:79370247	t	g	2.45014575545201e-08	5	79370247	27.23	0.3974	35.0069444444444
1:11273418	t	g	6.39015638489342e-15	1	11273418	25.029	0.4608	69.6862003780718
9:134209017	a	g	0.000842100582308138	9	134209017	19.715	0.8746	12.8946280991736
4:18002583	t	c	0.000505482182500035	4	18002583	41.232	0.1538	13.6331360946746
4:73546566	a	c	0.00055269448400865	4	73546566	30.687	0.5828	13.1883656509695
18:11258372	t	c	2.22343102276174e-06	18	11258372	27.362	0.4986	25.8064
6:51370293	a	c	0.000507475844294467	6	51370293	25.947	0.254	13.9108838568298
3:171938224	a	t	0.000374532170499819	3	171938224	23.985	0.2938	14.416259765625
8:56486328	a	g	0.000862380424618529	8	56486328	36.893	0.3366	12.25
12:91669932	t	c	4.37814820825183e-05	12	91669932	18.675	0.9847	18.9035916824197
7:34071600:A_AAT	i	r	0.000949462686619857	7	34071600	22.258	0.7241	11.7551020408163
6:51477322	t	c	0.000730845329006003	6	51477322	36.443	0.3116	12.3709869203329
7:91630001	c	g	1.76427098312722e-05	7	91630001	35.734	0.3869	21.4515235457064
6:44910925:T_TA	i	r	0.000276507321750669	6	44910925	32.063	0.2298	15.3664
1:176617726	a	g	0.00035672854785964	1	176617726	30.5	0.5922	14.4890738813736
10:66096442	t	g	0.000167440000011267	10	66096442	8.244	0.605	15.8166204254195
7:17474473	a	c	0.000176591229271112	7	17474473	24.785	0.876	15.5586419753086
8:57259146	a	g	0.000522002484085068	8	57259146	32.001	0.5167	13.5557851239669
22:29281710	a	g	0.000151321827962205	22	29281710	39.333	0.2433	16.4238227146814
1:11293216	a	g	8.76735056686639e-15	1	11293216	21.802	0.5911	67.7994567677682
1:11236019	a	g	5.78615263538374e-15	1	11236019	22.858	0.5282	67.7994567677682
3:129666077	t	c	0.000664746620999477	3	129666077	28.711	0.6807	13.2231404958678
5:129055870:T_TA	i	r	5.0641823052051e-05	5	129055870	22.218	0.6231	17.9614512471655
14:81879363	t	c	0.000633747750668756	14	81879363	26.826	0.6324	13.2231404958678
12:91655153	a	g	0.000645973935376985	12	91655153	21.769	0.9326	13.5734072022161
16:73916359:G_GT	i	r	0.00071304604635887	16	73916359	7.214	0.4069	12.8359815744527
10:119294121	t	c	4.74709580628137e-06	10	119294121	37.45	0.2722	23.04
16:25502124	a	g	5.7753949378592e-05	16	25502124	17.016	0.1986	17.9981634527089
6:2037175	t	c	2.11912581943106e-05	6	2037175	24.849	0.874	19.5457063711911
3:56422771	t	c	0.000590051732389331	3	56422771	32.715	0.3827	13.0975056689342
5:128908028	t	c	1.1553785483671e-07	5	128908028	12.878	0.9128	32.0117728531856
1:11309116	a	c	2.37219265601841e-06	1	11309116	6.523	0.8363	25.12515625
6:34982058	a	g	0.000414344340572199	6	34982058	33.769	0.4789	14.7617728531856
4:127603453	a	g	0.000397573056034437	4	127603453	35.172	0.4125	13.8549382716049
10:105186697	a	t	0.00017580259975273	10	105186697	32.112	0.5111	15.5817174515235
4:128066804	t	c	9.08919089907193e-06	4	128066804	24.578	0.8228	22.4376731301939
16:80549258	a	g	2.14141292217629e-06	16	80549258	25.496	0.8531	25.9614512471655
6:79968136	c	g	8.25166357953435e-07	6	79968136	25.558	0.1809	27.04
6:31326522:G_GC	d	r	0.000779968225878189	6	31326522	26.904	0.309	13.0710059171598
19:38358376:A_AGA	d	r	0.000308586507153527	19	38358376	39.237	0.09721	14.8225
22:44730714	a	g	0.000891203934052384	22	44730714	20.097	0.8899	12.5702479338843
17:61524225	a	g	0.000877741536410442	17	61524225	18.921	0.9562	12.7943786982249
22:29403050	a	c	5.0198455600859e-05	22	29403050	56.952	0.005933	18.2993827160494
15:67079182	t	c	2.29330721144248e-05	15	67079182	9.641	0.5629	20.1501234567901
8:38047066	a	t	0.000258260723501375	8	38047066	29.019	0.7104	15.21
3:181993063	t	c	1.17466520467836e-05	3	181993063	33.312	0.5012	22.2244897959184
4:119897237	c	g	0.000410465409791564	4	119897237	8.763	0.2701	13.9910261639765
20:62459058	t	c	0.000481486129112808	20	62459058	22.113	0.8155	13.1742112482853
7:91637010	a	g	2.242025108086e-05	7	91637010	36.191	0.3667	20.9667590027701
6:12198144	t	c	0.000508073766481961	6	12198144	8.092	0.3246	13.5119619500595
15:79128499	a	g	0.000116319105409937	15	79128499	35.177	0.3654	17.4429065743945
10:72376407	a	g	0.000263642457556194	10	72376407	26.773	0.8065	15.5817174515235
20:55947375:C_CA	i	r	0.000234421271220735	20	55947375	19.447	0.1942	15.4336734693878
1:11178884	c	g	1.27188039914472e-14	1	11178884	25.624	0.4279	66.1039697542533
12:66360164	t	c	9.27093535256726e-12	12	66360164	52.276	0.01776	54.2936288088643
3:13898176	a	g	0.000219258189324266	3	13898176	24.853	0.7743	15.2471655328798
18:46964134	a	t	0.000294190636729522	18	46964134	9.356	0.589	14.53515625
20:56027528	a	g	0.000959842137560697	20	56027528	21.76	0.2964	12.1756450882752
12:65886277	t	c	0.000586328542573807	12	65886277	46.297	0.07772	13.4444444444444
17:61338326	t	c	4.83679228335575e-05	17	61338326	26.282	0.7902	18.2263313609468
6:111392849	t	c	0.000492301036933747	6	111392849	16.663	0.3394	13.5234131113424
18:46920134	t	c	0.000782244203692767	18	46920134	37.068	0.2868	12.7943786982249
5:131847058	a	c	0.000565309564487454	5	131847058	3.975	0.8593	13.2496
1:170654118	t	c	0.000143222974199507	1	170654118	14.415	0.998	16
5:64792619	a	g	1.37430895160534e-05	5	64792619	35.928	0.3329	21.3356009070295
1:56073334	a	c	3.24577071990724e-05	1	56073334	30.455	0.5945	19.0831024930748
15:71630066:G_GA	d	r	0.000384014685698827	15	71630066	30.109	0.358	13.8925619834711
6:113572872	t	c	0.000288239328386138	6	113572872	37.412	0.2736	14.7617728531856
2:217632085	a	g	4.683163760737e-08	2	217632085	25.968	0.803	35.0069444444445
5:64363493	t	g	0.000324584561696352	5	64363493	27.602	0.6889	15.1234567901235
15:72446307	a	t	6.83494285662551e-05	15	72446307	27.722	0.6355	17.5493060628196
3:99752068	t	g	0.000461585186226187	3	99752068	40.597	0.2024	13.2231404958678
15:100978397	a	g	7.43841936592725e-05	15	100978397	27.352	0.7441	16.8531855955679
2:218460621	t	c	0.000266006372302644	2	218460621	11.437	0.4074	14.8108356290174
1:56079340	t	c	0.000119789631240333	1	56079340	26.319	0.7887	16.4238227146814
20:55955225	a	c	8.31715708389624e-05	20	55955225	19.424	0.3047	17.1632653061225
12:43487660	a	g	0.000765535858165897	12	43487660	41.103	0.1571	12.0839002267574
10:66123807	a	g	0.000130062596296537	10	66123807	10.475	0.5744	16.4128862590401
20:7578078	t	c	0.000625971007301935	20	7578078	39.979	0.1878	13.6331360946746
20:35578412:G_GGG	i	r	1.54212088886652e-05	20	35578412	26.051	0.6228	21.0069444444444
10:60297175	t	c	3.79917740802484e-07	10	60297175	28.445	0.7364	27.8549382716049
1:34937802	t	c	0.000744209770455128	1	34937802	18.652	0.2299	12.7972154320332
15:54631670	t	g	0.000304360668769891	15	54631670	11.3	0.126	14.6336608717561
6:113421101	t	c	6.88308966700159e-08	6	113421101	25.236	0.8617	32.1111111111111
19:58361334	a	g	0.000276934938681784	19	58361334	20.299	0.9292	14.0625
6:113366797	a	g	9.46665510762889e-05	6	113366797	40.999	0.1904	17.2225
8:78762132	t	c	0.000185194794496233	8	78762132	26.188	0.7123	15.7050754458162
18:48768475	t	c	9.56350006392447e-05	18	48768475	30.942	0.6183	17.8271604938272
17:46172120	a	g	0.00032059378500444	17	46172120	40.785	0.00874	14.8108356290174
12:47373673	a	g	0.000363779206954582	12	47373673	43.696	0.06481	14.6093827160494
5:129351313	c	g	8.05596401094698e-05	5	129351313	50.328	0.02072	18.2993827160494
13:45338988:C_CCT	d	r	5.48677798186392e-07	13	45338988	18.535	0.9326	26.9410430839002
4:45507456	a	c	0.000840220000597106	4	45507456	28.818	0.5272	12.641975308642
4:15028262	a	g	0.00016716797762887	4	15028262	26.038	0.8341	16
5:128934811	a	g	2.02946677370763e-07	5	128934811	30.087	0.6129	29.9612188365651
20:62457990:A_AT	i	r	0.000177446991782862	20	62457990	19.564	0.8485	15.7155612244898
1:19934900	a	g	6.25140620641763e-06	1	19934900	46.601	0.05856	22.09
12:102943208	a	g	0.000863317971698788	12	102943208	34.448	0.4463	12.5012755102041
5:79352867	a	g	0.00093479805580642	5	79352867	36.199	0.3216	12.641975308642
6:9882434:T_TC	i	r	0.000212832928946634	6	9882434	30.507	0.2919	15.3905325443787
5:82425571	a	t	0.000968358493467526	5	82425571	26.402	0.6039	12.356290174472
10:48410745	t	g	0.000800614003525138	10	48410745	23.123	0.1453	12.5385649019081
19:38418611	t	c	0.000156015139325947	19	38418611	37.442	0.2725	15.6213151927438
3:171968254	a	g	0.000785846280836358	3	171968254	35.369	0.3569	13.0710059171598
14:81856429:G_GC	i	r	0.000252865941098704	14	81856429	20.7	0.8698	14.8225
5:72849605:T_TTC	d	r	0.000921968102390994	5	72849605	23.104	0.627	11.9822485207101
15:48925115	c	g	0.00051822611845814	15	48925115	11.833	0.4592	13.6578449905482
7:34089823	t	c	0.000659720822421842	7	34089823	32.225	0.5055	12.96
7:91360702	a	g	2.34787872665622e-05	7	91360702	22.925	0.905	20.25
1:11170131	a	c	0.000164035988545287	1	11170131	59.893	0.002003	15.6384297520661
3:129667784	t	g	0.000311540603024702	3	129667784	28.271	0.7017	14.9276859504132
12:89938030	a	g	0.000398188062823804	12	89938030	33.615	0.4375	14.0625
17:46291426	a	g	0.000424532140321987	17	46291426	41.478	0.007225	14.119375573921
16:74212546	t	c	0.000400237293441014	16	74212546	26.993	0.7181	14.3601108033241
8:81833202	t	c	0.000470240958088735	8	81833202	34.168	0.4597	14.2716049382716
1:1255403:T_TG	d	r	0.000161625526721516	1	1255403	14.917	0.1863	15.8100907029478
14:85729874	a	g	0.000524187359966775	14	85729874	33.504	0.4428	14.0625
8:17320475	t	c	0.00032961744021347	8	17320475	44.819	0.08222	14.6944444444444
6:113420780	a	t	5.95812337851206e-08	6	113420780	25.353	0.8579	32.6530612244898
15:24252440	t	c	0.000304360668769891	15	24252440	14.991	0.4521	14.7205331112037
8:6247849	a	g	0.00029376600925913	8	6247849	24.104	0.8406	14.207100591716
17:75521682	t	c	0.000618572783636133	17	75521682	29.12	0.3551	13.0975056689342
8:78514522	a	t	0.00044502638138567	8	78514522	31.496	0.4414	13.3225
16:75506947	c	g	0.000459166287697847	16	75506947	23.689	0.9069	14.2716049382716
7:50769251	a	g	0.000646749297034989	7	50769251	41.187	0.155	13.69
10:60338753	t	c	2.92706098257011e-06	10	60338753	33.121	0.4614	25
1:15663687	a	g	0.000991826794189703	1	15663687	5.948	0.5458	12.1830419400772
6:31610529	a	g	0.000215388091919244	6	31610529	51.065	0.01308	15.5817174515235
9:23498139	t	c	0.000978529842696825	9	23498139	34.84	0.4279	12.0982986767486
7:47762198	a	g	0.000316807733777187	7	47762198	29.674	0.09874	14.44
7:101672364	t	c	0.000972058576210528	7	101672364	16.495	0.6855	12.0784735286213
3:171903276	a	c	0.000341952501036597	3	171903276	18.057	0.9838	14.1519274376417
5:129163443	t	c	8.46105925870126e-06	5	129163443	42.163	0.1318	23.3611111111111
8:57891239	t	c	0.000717452728356505	8	57891239	36.06	0.3274	12.641975308642
2:218457948	a	g	0.000116177196667232	2	218457948	26.062	0.7992	16.7355371900826
19:17087807	a	g	0.00032248486597311	19	17087807	34.86	0.3335	14.0625
15:72162928	a	t	0.000637826137960315	15	72162928	40.047	0.1859	12.6025
4:45501359	a	c	0.000488498949197735	4	45501359	30.708	0.481	13.6079012345679
10:30474586	a	g	0.000210803884072921	10	30474586	27.551	0.7351	16
20:47701024	a	g	0.000853937216878727	20	47701024	34.044	0.4172	12.8402777777778
8:6373705	t	g	0.000710170436254557	8	6373705	24.18	0.868	13.0530697190427
12:51741202	a	g	0.000731418663777043	12	51741202	31.01	0.615	13.0401234567901
7:91538859	a	g	8.22855910141545e-05	7	91538859	26.179	0.7556	16.8531855955679
1:150506589	c	g	4.97546282472545e-05	1	150506589	39.526	0.1401	18.1550094517958
12:91687262	a	t	0.000193038823303586	12	91687262	15.517	0.9958	15.1543367346939
9:112347973	a	g	0.000483691421024914	9	112347973	36.07	0.372	14.1519274376417
8:8841365	a	t	0.000766676385407151	8	8841365	37.042	0.2475	13.0114795918367
3:11661280	t	g	3.94242093889109e-06	3	11661280	34.67	0.3417	24.4764542936288
7:42072505	a	c	3.48214590888838e-06	7	42072505	30.693	0.6305	23.9012345679012
1:11351619	a	g	2.50059104326024e-12	1	11351619	22.69	0.479	56.4424720578567
1:198891485	c	g	0.000779019676659053	1	198891485	39.893	0.1315	12.9067215363512
9:118261520	a	t	9.88951478934823e-05	9	118261520	32.117	0.5602	16.6736111111111
18:32618599	t	c	1.44551592287941e-05	18	32618599	30.913	0.6197	21.6427221172023
11:110890501	t	c	0.000303726208370749	11	110890501	32.998	0.4673	14.0625
11:85843510	t	c	0.000517231811105335	11	85843510	16.612	0.3426	13.5486645540969
3:53262400	c	g	8.50629000682587e-05	3	53262400	62.451	0.001461	16.6736111111111
15:101057158	a	c	6.83745947545257e-05	15	101057158	31.387	0.5475	17.7285318559557
4:80616771	a	g	0.000425549356516332	4	80616771	44.027	0.09506	13.69
8:78868570	a	c	0.000229467341073869	8	78868570	18.339	0.9816	14.8775510204082
5:72849606:T_TC	d	r	0.000876618604724764	5	72849606	23.1	0.6796	11.9822485207101
17:47111739	t	c	5.15011832632407e-05	17	47111739	32.667	0.385	18.5274102079395
9:130851573	a	g	0.000427786244401885	9	130851573	39.703	0.2308	14.1376
5:129064179	a	t	8.53358475403412e-10	5	129064179	20.121	0.5136	42.4086853063652
1:118530796	t	c	0.000960212593526457	1	118530796	60.613	0.003323	12.1207133058985
7:44566094	c	g	0.000582014073303749	7	44566094	18.133	0.6981	13.0114795918367
22:32562519	a	g	0.000557428989734188	22	32562519	45.681	0.087	13.5557851239669
13:60270438	a	t	0.000889896119049661	13	60270438	31.675	0.5821	12.4172335600907
3:181994728	a	c	1.29991049855192e-05	3	181994728	35.364	0.3572	20.8412098298677
8:38021010:A_AT	i	r	0.000114733303714715	8	38021010	23.22	0.7219	16.3657024793388
5:129135462	a	g	8.03868083554555e-05	5	129135462	33.025	0.466	16.8531855955679
6:9924242	t	c	0.000775603799085401	6	9924242	34.326	0.404	13.2231404958678
2:85492141	t	c	2.09856734393795e-07	2	85492141	35.231	0.363	28.819944598338
20:33701835	a	g	0.000475264916857991	20	33701835	36.544	0.3075	13.69
1:11201848	t	c	1.78541040879747e-06	1	11201848	7.263	0.7774	25.4126477763183
15:72519835	t	c	0.000949277221427294	15	72519835	25.03	0.7664	12.4349030470914
12:91719650	t	c	0.000582014073303749	12	91719650	17.072	0.99	13.2704081632653
12:91674235	a	g	6.71906026375841e-05	12	91674235	14.316	0.9988	18.1412894375857
3:99423273	a	t	1.21452552442253e-05	3	99423273	31.845	0.5245	20.6611570247934
1:1254443	a	g	0.000118256512605804	1	1254443	16.152	0.3042	16.3832199546485
8:78760715	a	g	0.000731227557929899	8	78760715	50.226	0.02784	12.641975308642
4:17811914	a	c	4.32432559256882e-06	4	17811914	31.263	0.453	24.5025
20:62451784:T_TTA	i	r	0.000902031683421075	20	62451784	18.943	0.755	12.5702479338843
15:86083886	a	g	4.12270260540683e-05	15	86083886	34.043	0.4657	19.140625
1:11265331	a	g	1.69416183164827e-06	1	11265331	7.06	0.7942	25.6896228185401
1:22204630	a	g	4.39405451565857e-05	1	22204630	21.419	0.954	17.9614512471655
1:156980161:C_CA	i	r	6.17423902075126e-05	1	156980161	31.002	0.317	17.8698347107438
6:11865238	a	g	0.000883727727964746	6	11865238	24.845	0.8123	12.4172335600907
5:79380429	t	c	0.000282487043107483	5	79380429	26.433	0.8195	15.2471655328798
1:37976036	a	g	1.19473877740632e-08	1	37976036	35.41	0.4016	34.7479224376731
8:78928332:C_CA	i	r	7.81836892588005e-09	8	78928332	28.364	0.3924	36.6025
4:80610567	t	c	0.000487497832902318	4	80610567	45.216	0.07636	14.2716049382716
7:150402894	a	g	0.000746116714493514	7	150402894	48.643	0.03885	12.8754325259516
18:46896563	a	g	0.000862380424618529	18	46896563	38.101	0.2115	12.7943786982249
5:128889859	a	c	2.31860973975772e-07	5	128889859	32.169	0.5083	29.9612188365651
5:129122293	a	t	0.000857878567210742	5	129122293	19.222	0.6316	12.25
7:155152661	a	g	0.000197425022653052	7	155152661	12.084	0.439	15.5586419753086
2:215023608	a	g	0.000264717267843414	2	215023608	29.938	0.12	14.8057655954631
5:79253031	t	c	0.000361914407392032	5	79253031	50.307	0.03544	14.6944444444444
22:29452310	a	g	3.35541577996592e-05	22	29452310	50.484	0.02001	19.7530864197531
16:64949222	t	c	0.00052537866754371	16	64949222	49.546	0.03217	13.9639889196676
15:48760545	t	c	8.89106825870355e-06	15	48760545	11.101	0.5202	22.6267348429511
11:17411821	t	c	0.000616234389549049	11	17411821	39.155	0.2495	12.4349030470914
9:28995527	c	g	0.000386278210669357	9	28995527	31.267	0.3054	14.1376
14:76290346	t	g	0.00013525626134973	14	76290346	23.02	0.8777	16.3216
20:35619766	t	c	0.000234377677693616	20	35619766	29.098	0.5641	15.6025
21:39771629	a	t	0.000875121105622569	21	39771629	5.72	0.5728	12.5049359378282
16:64937249	t	g	0.000587308592812078	16	64937249	51.453	0.02132	12.96
4:73461175	t	g	2.77571272629659e-07	4	73461175	22.641	0.8297	31.1246537396122
11:2170143	a	g	0.000148796488861892	11	2170143	49.366	0.007606	16.81
16:89741285	t	c	0.000719942084295442	16	89741285	25.845	0.7287	12.8946280991736
9:112531466	a	g	0.000126063605783156	9	112531466	31.28	0.5529	16
7:127295680	a	g	0.000594555134516138	7	127295680	9.433	0.8945	13.1927599418682
13:22467734	a	g	0.000513650474583132	13	22467734	39.043	0.2166	13.4444444444444
12:43546078:T_TG	i	r	0.000819690020459471	12	43546078	21.397	0.7673	12.8946280991736
14:75099898	a	g	0.000559006126705122	14	75099898	42.977	0.09309	13.4444444444444
21:47309593	t	c	8.72428777938346e-05	21	47309593	33.984	0.42	17.7285318559557
3:71013935	t	c	0.000539650306885246	3	71013935	28.297	0.2048	13.7517361111111
16:1248314	c	g	0.000317439104792889	16	1248314	8.386	0.6783	14.6453402366864
1:38000830:A_ATT	i	r	3.45710613715951e-06	1	38000830	20.973	0.7434	24.7375346260388
12:91626932	a	c	0.000278217330603556	12	91626932	17.965	0.9783	15.5817174515235
17:36788631:T_TA	i	r	0.000904643038848984	17	36788631	22.455	0.7598	12.6736
8:38269514	t	c	0.000199513926896461	8	38269514	22.575	0.914	16.4025
16:31088625	a	g	0.000839467632648146	16	31088625	48.394	0.05209	12.0839002267574
7:44555573	t	g	0.000143384542450409	7	44555573	29.485	0.1648	16.3350694444444
4:17792249	c	g	1.55500666083837e-05	4	17792249	36.015	0.2861	21.0069444444444
7:91423041	a	g	6.39535366583233e-05	7	91423041	27.006	0.7594	18.7777777777778
6:861103:A_AAG	d	r	9.99549860479827e-05	6	861103	20.471	0.8104	17.2880886426593
13:79920172	t	g	0.000223887481077926	13	79920172	38.698	0.2279	14.7617728531856
11:110890363	t	c	0.000359218841690245	11	110890363	33.042	0.4652	13.69
20:55765484	a	c	0.000262997327371217	20	55765484	4.214	0.8373	14.8057655954631
7:101628000	a	g	0.000395932499394598	7	101628000	14.82	0.7866	13.8692033293698
1:156964802:C_CTT	d	r	5.23022589039081e-06	1	156964802	33.349	0.1858	22.8733459357278
1:157049017	a	g	0.000992195861208933	1	157049017	27.183	0.7091	12.4697265625
14:54389587	a	g	0.000617403714094425	14	54389587	37.209	0.2047	13.4444444444444
15:79105350	t	c	9.76985338766138e-10	15	79105350	23.479	0.8627	41.0764462809917
20:55825349:A_AT	i	r	1.33941116501327e-07	20	55825349	16.702	0.9666	29.9612188365651
5:56336311	t	c	0.00021626836423625	5	56336311	2.971	0.7045	15.4415790517754
12:28727091	t	g	0.000325633819156871	12	28727091	47.025	0.05387	14.1519274376417
9:27429449	a	g	0.00060179151435551	9	27429449	1.897	0.3874	13.2579611272636
2:242374358	t	c	0.000931824802241211	2	242374358	16.086	0.9941	12.4172335600907
5:128974199	a	g	3.02124612295328e-08	5	128974199	28.366	0.7399	32.9113573407202
4:128143560	c	g	6.6011785178935e-07	4	128143560	29.222	0.6558	27.3243801652892
10:30397456	a	g	0.000642483479603836	10	30397456	30.815	0.6245	13.5734072022161
17:7434934	a	g	0.000192905052726659	17	7434934	30.913	0.5714	16.3497164461248
15:100967981	t	c	0.000118114877399883	15	100967981	31.475	0.592	16
13:77569672	t	c	0.000279071877615242	13	77569672	40.194	0.1012	15.21
6:34227483	a	t	0.000486696768990957	6	34227483	12.922	0.8426	13.69
6:30973165	a	g	0.000836269204073303	6	30973165	28.624	0.3285	12.7551020408163
8:78930950	t	c	0.000469436550947986	8	78930950	25.259	0.6648	14.1272294887039
9:130827345	a	g	0.00070997868135245	9	130827345	32.198	0.5069	13.5557851239669
2:233384776	t	c	2.87407788743259e-06	2	233384776	20.637	0.8989	25.2785493827161
14:25450993	t	c	7.1110846223506e-08	14	25450993	41.122	0.1869	34.3061224489796
7:91620619:T_TA	i	r	7.32189889643197e-06	7	91620619	29.109	0.407	23.04
8:78621277	a	t	3.01628588170994e-05	8	78621277	26.877	0.7236	18.9225
7:47718273	a	g	0.000387923446992019	7	47718273	24.571	0.7456	14.9276859504132
9:124795655	t	g	0.000950575390585431	9	124795655	12.391	0.8264	12.16265625
1:56075918	a	g	2.5621740560243e-05	1	56075918	29.684	0.633	19.5457063711911
7:91613453	t	c	1.76456607442523e-05	7	91613453	32.652	0.4843	20.25
4:120623301:A_AG	d	r	0.000150128648378588	4	120623301	16.804	0.6656	16.1457851239669
15:48780089	a	c	4.12804300085254e-05	15	48780089	29.414	0.692	19.8429752066116
5:129360827:A_AT	i	r	0.000304783557201919	5	129360827	47.998	0.007682	15.1689750692521
8:17346499:T_TC	i	r	0.000141675455910055	8	17346499	21.953	0.3431	16.3091715976331
14:76136883	t	c	0.000182997872250843	14	76136883	37.925	0.2949	15.5817174515235
19:38253790	c	g	0.000135813821022894	19	38253790	43.611	0.1251	16.81
13:22643194	a	t	0.000771806350730384	13	22643194	48.772	0.02917	12.8754325259516
15:48823302:C_CTG	i	r	0.000831751381873046	15	48823302	21.661	0.834	12.5702479338843
12:51730991	a	c	0.000797587296120927	12	51730991	30.509	0.6395	12.641975308642
5:129138247	a	g	1.3023474913361e-06	5	129138247	38.244	0.207	25
7:101115923	t	c	0.000114899103630069	7	101115923	21.026	0.9472	16.7709750566893
16:87503410	t	c	0.000693849805101101	16	87503410	12.891	0.8441	12.6603569497025
1:19851557	a	t	9.80511467178029e-05	1	19851557	59.19	0.00473	17.2880886426593
7:91652178:A_AAA	i	r	0.000165875165536008	7	91652178	28.115	0.4583	16.4025
6:31929014	a	c	0.000689618479538803	6	31929014	25.648	0.779	13.3225
1:11229433	c	g	6.16654376300914e-15	1	11229433	23.152	0.5109	67.7994567677682
2:1751958	a	c	0.000136649660736845	2	1751958	32.271	0.5525	16.4025
1:211871364:A_ATA	d	r	0.000773705342616503	1	211871364	16.851	0.8549	12.4172335600907
7:91527105:A_AT	d	r	4.37814820825183e-05	7	91527105	23.091	0.6801	18.1745152354571
1:38116724	a	g	5.95668691173366e-07	1	38116724	57.178	0.004038	26.9410430839002
15:85896267	a	g	7.70201844371383e-07	15	85896267	34.28	0.4543	26.5225
1:218476130	t	c	0.000597490018145006	1	218476130	55.027	0.006895	13.2704081632653
12:123657338	t	c	0.000989612061309222	12	123657338	16.186	0.8472	12.3904
6:138872490	a	g	1.57396877828042e-09	6	138872490	34.447	0.3984	41.2299168975069
15:67088350	t	c	6.67086275185271e-07	15	67088350	24.392	0.5536	27.825625
6:9885159	t	c	5.16544204300393e-06	6	9885159	32.544	0.44	23.10197710718
17:47019597	t	c	0.000244856975401388	17	47019597	36.449	0.3555	16
6:155596127	t	c	0.000463801224390495	6	155596127	27.204	0.6619	13.8925619834711
15:48798910	a	g	0.000410465409791564	15	48798910	11.595	0.4788	13.9377777777778
18:32718887	t	c	0.000381955595801111	18	32718887	34.867	0.4266	14.6389413988658
4:73343260	t	g	2.17887679872241e-06	4	73343260	33.661	0.4353	25.5290858725762
15:85924888	a	g	0.000195199957979558	15	85924888	28.316	0.6536	15.6384297520661
12:102935445	t	c	0.000321854648762279	12	102935445	12.732	0.852	14.6944444444444
22:37098244	a	t	0.000606089471495721	22	37098244	7.804	0.2528	13.2184183673469
17:73195324	a	g	9.99309134464797e-05	17	73195324	20.869	0.95	16.5765306122449
12:51733951	a	c	0.000348829246806118	12	51733951	32.133	0.5594	14.6944444444444
13:79985011	t	c	0.000378245990131706	13	79985011	40.873	0.1631	13.5734072022161
1:171746953	a	g	1.32832509661362e-05	1	171746953	27.903	0.7189	22.4376731301939
15:72414065	a	g	0.000437125965063139	15	72414065	45.927	0.08319	14.7617728531856
17:54735499	c	g	1.15265854850699e-05	17	54735499	33.455	0.4942	20.4648526077098
11:120411267	a	g	0.000596316264450638	11	120411267	22.656	0.3626	12.8402777777778
15:78478151	t	g	0.000570425144494143	15	78478151	36.642	0.3472	13.3681640625
15:48149322	t	c	5.89658500180328e-06	15	48149322	46.895	0.05527	23.3611111111111
3:70903593	t	c	0.000732183029777	3	70903593	16.15	0.3721	12.7919000081162
4:55131689	t	c	5.65978040565778e-14	4	55131689	33.897	0.4241	60.9600591715976
14:54420309	t	c	7.45272426559291e-06	14	54420309	34.514	0.3485	22.4376731301939
16:25491157	t	c	0.000115940637110516	16	25491157	13.585	0.7557	16.5765306122449
7:91710466	c	g	0.000502889064403416	7	91710466	30.461	0.6418	13.4444444444444
12:29077547	a	g	0.000301186826229489	12	29077547	27.878	0.7612	13.9639889196676
10:44840479	c	g	0.000226143229810002	10	44840479	21.772	0.1937	15.4234710743802
7:83047883	a	g	6.42459249107189e-06	7	83047883	26.123	0.7967	23.1824417009602
4:55066748	t	c	2.11435205782821e-09	4	55066748	42.874	0.04677	40.1111111111111
2:111878227	a	g	0.000304783557201919	2	111878227	52.294	0.01769	14.44
20:35626623:A_ATT	i	r	0.000133163013089461	20	35626623	29.316	0.3966	16.2509765625
5:79262584	t	c	0.000254161897118109	5	79262584	44.408	0.08869	14.3601108033241
1:2757750	a	g	0.000873997788314211	1	2757750	32.408	0.3972	12.7551020408163
2:234614620	a	g	0.000676713661171109	2	234614620	20.9	0.4651	13.3309897241752
15:99274579	t	c	0.000129268631181673	15	99274579	29.129	0.4584	16.5871074380165
5:81792075	t	c	0.000609603371262617	5	81792075	38.871	0.2222	13.140625
12:70755738	a	c	0.000485294540667867	12	70755738	35.899	0.3342	13.7959183673469
1:38091488	a	c	1.21559369047379e-12	1	38091488	35.103	0.3687	59.29
15:102014561	a	c	0.000202642530420709	15	102014561	13.346	0.1005	15.5958058029302
4:145307179	c	g	0.000595533614119887	4	145307179	38.319	0.2799	12.96
3:112337467	t	c	0.000426566291770114	3	112337467	25.34	0.8583	13.7959183673469
9:33790042	t	c	0.000599250150914815	9	33790042	35.94	0.2101	12.8946280991736
2:190432985	t	c	0.000954097969132077	2	190432985	26.067	0.7181	12.6025
1:11246055	a	g	2.22569364098768e-06	1	11246055	6.991	0.7998	25.5221791195817
16:75505046	t	c	0.000856752679605462	16	75505046	40.99	0.1907	12.8946280991736
15:85827338	a	g	0.000309641916029318	15	85827338	27.714	0.7277	14.5124716553288
6:9874536	t	c	4.44967357514133e-05	6	9874536	35.767	0.3397	19.36
14:81561116	t	c	0.000996992303542095	14	81561116	27.991	0.6216	12.3904
4:120623268	a	g	1.14272386010636e-05	4	120623268	33.879	0.377	21.7777777777778
10:72409956	a	g	8.83024911509012e-06	10	72409956	27.463	0.7391	23.4459833795014
3:99497148	t	c	0.000206274427752416	3	99497148	26.42	0.7845	15.21
7:91310022	t	g	0.000587308592812078	7	91310022	24.107	0.8062	13.3225
5:36050063	t	c	0.000879425624964884	5	36050063	22.32	0.9202	12.7551020408163
18:359079	t	c	0.000777122179852435	18	359079	30.146	0.6571	12.25
7:42123955	a	g	0.000159803537149104	7	42123955	39.234	0.2468	16
6:146305491	a	g	0.000541629014420012	6	146305491	43.031	0.1378	13.8549382716049
7:42034831	a	g	0.000243989334232933	7	42034831	31.8	0.5759	15.1234567901235
1:156982896	a	g	2.62928293728955e-05	1	156982896	36.559	0.3507	20.25
5:129339751	a	g	0.000146910713211069	5	129339751	11.006	0.9236	15.8144943212547
3:182032251	t	g	2.26900805838433e-06	3	182032251	36.736	0.2998	24.1736111111111
4:8597807:G_GTC	i	r	0.000151023636166058	4	8597807	18.719	0.7668	16.703213610586
8:117047145	a	c	0.000329407915513827	8	117047145	21.433	0.9538	13.9639889196676
6:50923795	a	c	0.000141490546271839	6	50923795	27.006	0.7973	16
17:14290820	a	g	0.000272869465178844	17	14290820	11.848	0.9816	14.3081285444234
17:42631469	c	g	9.01255945931991e-06	17	42631469	18.72	0.6626	21.7777777777778
7:33752359:C_CCT	d	r	0.000526371185858088	7	33752359	20.628	0.7609	13.69
6:55369699	a	g	0.000354651765319535	6	55369699	33.896	0.4728	14.3601108033241
17:73261294:A_AT	i	r	0.000704990957303916	17	73261294	16.73	0.86	12.8210197710718
6:50921271	t	g	0.000339239094991289	6	50921271	29.124	0.7055	15.1234567901235
14:68843605	c	g	0.000145621245522479	14	68843605	36.712	0.3442	16.9012345679012
2:228086920	t	c	0.000766106146177039	2	228086920	39.436	0.2042	13.3225
4:55102559	a	t	3.5152380352292e-21	4	55102559	54.534	0.007776	102.745867768595
6:125916718	a	t	0.000608627522578789	6	125916718	29.106	0.0038	13.2126480221718
5:56340449	a	t	0.000698078164341363	5	56340449	5.002	0.5435	12.9443525519849
7:91692400:T_TA	i	r	4.90532673350544e-06	7	91692400	28.413	0.4427	23.04
7:5142323	a	g	0.000171016868598917	7	5142323	21.771	0.8295	15.7955292570677
12:22027182	t	c	0.000703071522251376	12	22027182	22.505	0.2103	13.0710059171598
1:86608074	t	c	0.000287600847480639	1	86608074	49.956	0.02949	14.8367626886145
18:48771626	t	g	6.52455534028057e-05	18	48771626	29.066	0.6634	17.2880886426593
9:126123009	t	c	6.42831623336521e-05	9	126123009	35.942	0.3323	17.7285318559557
1:64614011	t	c	0.000347996543565326	1	64614011	31.834	0.5742	14.5124716553288
20:35860430	a	g	0.000279285466917091	20	35860430	39.372	0.2062	15.6213151927438
15:48787194	t	c	2.1531523521706e-06	15	48787194	13.907	0.3805	25.7957063711911
5:129230227	t	g	2.11074903214455e-05	5	129230227	48.393	0.03164	19.5457063711911
4:128088781	a	g	4.40342573179451e-08	4	128088781	32.721	0.5302	32.801652892562
1:38014838	a	g	0.000187567649548928	1	38014838	16.758	0.6063	15.6025
19:38351458	a	g	0.000467827258739152	19	38351458	42.914	0.09417	14.44
7:91673623	t	c	2.36898133760552e-05	7	91673623	36.758	0.3423	20.9667590027701
17:47008207	a	g	0.000144929912191178	17	47008207	37.934	0.2946	16.9012345679012
6:2002196	t	g	8.75335400211853e-06	6	2002196	19.329	0.9795	21.4515235457064
1:150924786	a	g	0.000259553516995158	1	150924786	13.482	0.813	14.8775510204082
6:632720	t	c	0.000883166720610826	6	632720	36.247	0.3196	12.0839002267574
1:215342952	c	g	0.000254377815129847	1	215342952	31.586	0.1376	14.9031909140076
1:22208689	t	g	6.63325742760781e-05	1	22208689	21.99	0.9443	17.1632653061225
2:107290589	a	g	0.000676135174645783	2	107290589	40.719	0.1671	13.3801939058172
10:73472868	c	g	0.000166306232827759	10	73472868	36.895	0.2935	15.6025
1:170703796:G_GTA	d	r	0.000955951358765864	1	170703796	8.21	0.9997	12.5434027777778
4:114027334	a	g	0.000850745070300438	4	114027334	51.423	0.02147	13.1883656509695
10:32421828	a	g	0.000223909394207027	10	32421828	42.69	0.1458	16
3:13537054	t	c	8.31680248261217e-08	3	13537054	26.944	0.675	32.8417159763314
3:53277675	a	c	0.000531528813336239	3	53277675	31.774	0.4278	13.4444444444444
3:182150471	a	g	2.20607516424711e-06	3	182150471	33.967	0.4693	25.4566115702479
2:105013954	t	c	0.000442192213663667	2	105013954	35.205	0.3189	14.2334710743802
9:119376148	t	c	0.000128403963379203	9	119376148	31.432	0.5453	17.2880886426593
17:75521095	t	c	0.000247241153437401	17	75521095	29.357	0.3438	14.5124716553288
8:57161608	t	g	5.7497198698925e-05	8	57161608	12.903	0.9989	18.2263313609468
11:2150444	t	c	3.20179126644053e-05	11	2150444	44.503	0.1073	20.0138504155125
8:78951278	t	c	9.09832904519692e-11	8	78951278	38.809	0.2618	48.2253086419753
6:113402584	t	c	7.0997059021342e-08	6	113402584	25.242	0.831	32.6530612244898
6:51173039	t	c	0.00053786875455109	6	51173039	19.861	0.5917	13.4444444444444
4:55127990	t	c	3.20749916003071e-14	4	55127990	33.07	0.4638	62.7751479289941
6:79994661	t	c	2.00565474713754e-06	6	79994661	23.304	0.2242	25.8546394714163
18:46915195	t	c	0.000688656398614207	18	46915195	37.894	0.2559	13.0710059171598
5:129380642	a	g	0.000316176216935248	5	129380642	52.951	0.01135	13.9639889196676
20:47689838	t	c	0.000854500394558723	20	47689838	34.181	0.4108	12.8402777777778
8:78971571	a	t	2.2304187694292e-08	8	78971571	33.598	0.3899	35.3711911357341
17:48546952	a	g	0.000275865752452426	17	48546952	25.943	0.2541	15.06179138322
15:48923825	t	g	0.000360877927277905	15	48923825	12.052	0.4415	14.1441398865784
11:2673681	t	c	0.00062577644667832	11	2673681	21.505	0.9527	12.8210197710718
1:218474470	a	g	0.000579462882470532	1	218474470	55.116	0.006748	13.2704081632653
6:9881475	a	g	4.72657074683737e-05	6	9881475	36.045	0.328	19.36
12:51701291	a	g	0.00033903026757047	12	51701291	26.869	0.7654	14.0625
17:47043597	t	c	0.000251569213637332	17	47043597	32.627	0.4359	15.1689750692521
20:35619369	a	g	0.000194509590088059	20	35619369	31.206	0.5066	15.3664
10:119318444	a	g	2.16034372513246e-06	10	119318444	32.715	0.4317	25
7:47779146	t	c	9.90791478826962e-10	7	47779146	14.735	0.9039	41.8685121107266
1:68613579	t	c	4.56594594835105e-05	1	68613579	34.934	0.4235	18.9225
4:73423124	t	c	4.97694425609055e-08	4	73423124	24.205	0.7627	31.9225
8:78457089	a	g	0.00077389521233028	8	78457089	38.735	0.2267	12.0664819944598
17:42637054	t	g	0.000754310213852156	17	42637054	31.961	0.4687	12.96
5:129088079	c	g	4.20888441261043e-08	5	129088079	37.335	0.2372	34.1301939058172
5:84728128	a	c	0.000652367479175711	5	84728128	14.34	0.4247	13.0569875008827
6:10048450	c	g	0.000493101043888727	6	10048450	24.341	0.8318	14.3601108033241
6:31455952	t	c	0.000180977584404638	6	31455952	15.048	0.6586	15.8790174471993
13:22137608	a	t	0.000639767171177481	13	22137608	23.306	0.8945	12.808864265928
13:79856806	a	g	0.000457956286802945	13	79856806	38.509	0.1987	13.9639889196676
20:47645002:G_GT	i	r	0.000912471930892489	20	47645002	31.622	0.3367	12.7551020408163
1:47857307	a	g	3.59276932913807e-14	1	47857307	9.106	0.6938	64
14:77059224	t	c	0.00056708094363519	14	77059224	35.003	0.4203	13.0975056689342
3:158034089	t	c	0.000739058209981361	3	158034089	36.762	0.2577	12.6736
20:35698886	a	t	0.00010211877058586	20	35698886	36.531	0.308	16.3350694444444
12:102119978	a	g	0.000210207973343511	12	102119978	17.112	0.2503	15.6816
9:118479000	c	g	0.000697501743751431	9	118479000	47.729	0.05929	12.96
1:38092723	t	c	1.06036034396416e-29	1	38092723	39.378	0.206	149.382716049383
3:64765784	t	c	0.000423107564078983	3	64765784	34.13	0.4131	13.5734072022161
1:3242061	t	c	0.000787172883405464	1	3242061	25.556	0.7829	12.8402777777778
20:62447202	a	g	0.000678641539012017	20	62447202	25.942	0.6781	13.0710059171598
12:91690647	t	c	0.000267294752291781	12	91690647	15.245	0.9965	14.8775510204082
3:129664820	a	t	0.000668802728297479	3	129664820	29.219	0.7011	13.2231404958678
10:78047179	t	c	0.000651592889631104	10	78047179	4.692	0.9675	13.1288581548322
2:239500979	a	g	0.000346955339939002	2	239500979	42.317	0.1283	14.8775510204082
8:78939153	t	c	4.63712263503448e-05	8	78939153	42.311	0.1051	18.646694214876
8:57202216	a	t	3.43464503546192e-05	8	57202216	29.186	0.6576	18.7777777777778
14:76109364	a	c	0.000505681589455321	14	76109364	43.587	0.1256	12.96
12:91662429	a	c	6.40042612324321e-05	12	91662429	19.217	0.9805	17.7863894139887
5:82580065	c	g	0.000671505226918279	5	82580065	26.338	0.6074	13.2872008324662
3:172212174	a	t	0.000384837963791263	3	172212174	43.588	0.1255	13.9639889196676
5:129165129	c	g	8.23540351632916e-06	5	129165129	41.302	0.1521	23.3611111111111
5:65006294	a	c	1.87495287159727e-06	5	65006294	24.6	0.8816	26.4489795918367
1:176874460	t	g	0.00097816018845908	1	176874460	26.908	0.7221	12.25
13:60287760:A_AGG	i	r	0.000743446835618831	13	60287760	32.78	0.3322	12.25
5:129202335	t	c	5.78897703433239e-06	5	129202335	38.18	0.209	23.4459833795014
13:22058999:T_TTT	d	r	0.000183715570327883	13	22058999	21.181	0.8525	16.4238227146814
5:129107301	a	g	0.000465814743855892	5	129107301	15.763	0.7312	13.7959183673469
13:113625367	a	g	0.000665133039395646	13	113625367	29.868	0.6239	12.7551020408163
10:102796774	t	c	0.000107242561966129	10	102796774	52.589	0.01236	17.2880886426593
1:176642795	a	g	0.000173456803581122	1	176642795	29.921	0.6212	16.2591050988554
4:120635685	a	c	1.00314237921651e-05	4	120635685	18.952	0.976	22.0615243342516
13:22139291	t	c	0.000282060410400218	13	22139291	23.288	0.8951	13.9639889196676
10:66048877	a	t	0.000365228841841544	10	66048877	12.541	0.2505	14.1634871083362
8:78389484	a	g	0.00040249004690945	8	78389484	37.398	0.235	14.6944444444444
21:47241883	a	c	2.61955670193778e-07	21	47241883	39.044	0.2534	29.469387755102
2:105364855	t	c	0.000779019676659053	2	105364855	32.344	0.4002	13.3383742911153
20:35824887	t	c	0.000782244203692767	20	35824887	42.399	0.1266	12.7551020408163
9:118247019	a	t	0.000752596145392402	9	118247019	34.141	0.4126	12.5434027777778
2:239502514	c	g	0.000657012799009315	2	239502514	35.549	0.3047	12.96
13:22991579	t	c	2.34185654208313e-06	13	22991579	37.425	0.1651	25.9614512471655
15:100932978	t	c	9.15839672553338e-05	15	100932978	34.338	0.4516	17.8271604938272
1:11263008	a	g	5.07432989709735e-15	1	11263008	22.465	0.5515	68.0625
1:19864514	t	c	0.000110483916373038	1	19864514	56.144	0.005235	17.7285318559557
4:127832645	a	c	0.000848303089269209	4	127832645	31.283	0.5527	12.0839002267574
3:182045590	c	g	2.88980212243453e-06	3	182045590	37.547	0.3098	25.4366729678639
8:56524489	t	c	0.0008642554019372	8	56524489	19.575	0.1889	12.6025
3:99797013	c	g	0.000213229652456193	3	99797013	42.596	0.148	16
19:38167906	t	c	9.60946122416142e-05	19	38167906	33.533	0.4903	17.1632653061225
15:100932635	a	c	8.51610157168555e-05	15	100932635	34.007	0.4674	17.8271604938272
3:172187548	t	c	1.89149264342907e-06	3	172187548	41.79	0.1403	24.5025
15:83786712	a	g	0.000626165560962154	15	83786712	2.55	0.8628	13.1769
2:16194104	t	c	7.38357462754863e-05	2	16194104	34.832	0.3809	17.7285318559557
7:91710836	a	g	2.63800907583911e-05	7	91710836	37.298	0.3199	20.25
6:55367380	t	c	0.000547560152581867	6	55367380	34.621	0.4381	13.5734072022161
15:78291045	c	g	0.000889896119049661	15	78291045	30.86	0.09902	12.3962673611111
17:46209146:T_TTT	d	r	0.000666871602747787	17	46209146	39.101	0.004286	13.0873702422145
1:11284454	t	g	5.88870004061985e-15	1	11284454	22.303	0.5612	67.4495246717972
2:62702841	a	g	0.000396547800087099	2	62702841	15.685	0.736	14.0307382935938
12:97442152	t	c	0.000286110418550284	12	97442152	19.898	0.6481	14.6778546129195
3:172202999	t	g	0.000759449738890409	3	172202999	45.482	0.09017	12.4349030470914
10:93419586	a	t	0.000421682433248222	10	93419586	18.914	0.9764	13.6578449905482
11:133485299	a	g	0.000584563976108655	11	133485299	41.315	0.102	13.1204938271605
7:25076113	a	g	0.000663200688699319	7	25076113	22.628	0.2053	12.8906953113659
3:11632089	t	c	2.14999968170748e-05	3	11632089	34.801	0.4297	19.5457063711911
6:11372274	t	c	0.000835892826111218	6	11372274	26.683	0.7326	12.3447772096421
7:23390467	c	g	0.000986473550100835	7	23390467	25.914	0.7674	12.808864265928
18:57558070:G_GT	d	r	0.000173208475302729	18	57558070	16.846	0.9516	16
1:11180510	a	g	1.42744808146593e-14	1	11180510	24.28	0.5033	65.3689452240833
2:45182968	t	c	0.000718793273985753	2	45182968	19.116	0.965	12.96
15:101004639	a	c	0.000907999226082916	15	101004639	31.063	0.6123	12.8754325259516
1:38061572	t	g	2.93137274178577e-05	1	38061572	18.329	0.9817	19.6122448979592
15:26412159	t	c	0.000960027367592055	15	26412159	27.288	0.6576	12.4349030470914
10:32422841	a	g	0.000252217674105235	10	32422841	44.031	0.09498	15.5586419753086
20:48624987	c	g	0.00036170713888316	20	48624987	27.33	0.7451	14.3081285444234
21:47517353	a	c	8.52345937769964e-05	21	47517353	32.645	0.4351	17.2544378698225
19:38047387	a	g	0.000245507472027474	19	38047387	32.842	0.475	15.6213151927438
11:48205829	a	g	0.000772376104612092	11	48205829	33.44	0.4459	13.1883656509695
19:46322391	a	g	0.000336732180262881	19	46322391	27.757	0.7663	14.8225
1:1273116	a	g	0.000128567601143688	1	1273116	16.824	0.2657	16.1865873445105
8:78966773	a	g	0.000438545195291939	8	78966773	25.588	0.7815	13.4444444444444
10:13762786	a	g	1.69476044105324e-05	10	13762786	26.328	0.7883	20.0138504155125
19:38129893	a	g	0.000143569165899719	19	38129893	33.092	0.512	16.3832199546485
7:73557456	a	g	0.000307953061062592	7	73557456	21.29	0.09443	14.8306926210955
10:79539821	a	t	0.000113571918186927	10	79539821	16.621	0.4105	16.5469692617064
6:82843979	c	g	0.000193083411099509	6	82843979	31.892	0.5713	15.21
19:46166806:T_TGC	i	r	0.000404536739985221	19	46166806	15.251	0.9353	14.44
6:140040671	t	c	0.000756594942476819	6	140040671	39.477	0.2029	12.25
2:217681942	t	g	2.29015972084237e-05	2	217681942	32.417	0.5453	20.948224852071
10:4637847	t	c	0.000889709270339711	10	4637847	21.436	0.3132	12.4172335600907
7:91671020	a	g	0.000152926303606411	7	91671020	35.853	0.3816	16.4238227146814
17:47019672	a	c	0.000186739787814584	17	47019672	33.98	0.4687	15.5817174515235
15:85956628	t	c	0.000768576831110566	15	85956628	33.145	0.4602	12.0664819944598
9:118331070	t	c	0.000594163690737839	9	118331070	32.872	0.4735	12.96
8:122549633	c	g	0.000257182821718441	8	122549633	15.023	0.8218	14.630625
4:55159425:C_CTA	d	r	5.47148389089698e-06	4	55159425	20.39	0.814	23.8144
12:47332422	t	c	0.000339656705189054	12	47332422	25.141	0.01417	14.5124716553288
4:127983548	t	g	3.09005329776768e-06	4	127983548	36.412	0.3571	25
17:76618866	t	c	0.00077769148473346	17	76618866	24.727	0.7798	13.4444444444444
22:29269991	a	g	0.000121202787326136	22	29269991	39.798	0.2276	16.8531855955679
6:2111091	t	c	1.54541845450058e-05	6	2111091	21.629	0.9356	20.9667590027701
1:11114940	t	g	4.44997711955828e-13	1	11114940	30.502	0.206	58.0891161431702
2:145721472	a	g	0.000792855420980394	2	145721472	40.619	0.1157	12.8946280991736
8:38198203	a	c	0.000189825332195296	8	38198203	20.248	0.9468	15.6213151927438
21:47332948	t	c	0.000738294665329142	21	47332948	23.978	0.8744	12.7551020408163
9:130814366	a	g	0.000650430806502427	9	130814366	24.82	0.7757	12.4026465028355
20:47775094	t	c	0.000151963854935798	20	47775094	30.462	0.5445	15.6816
14:68809839:A_ATA	d	r	1.97966751368834e-05	14	68809839	33.233	0.3125	20.0138504155125
8:117048395	t	c	0.000314070102954653	8	117048395	20.664	0.965	14.3601108033241
1:38000185	a	g	7.89553561156389e-06	1	38000185	20.849	0.9503	21.7777777777778
12:28971602	t	g	0.000875495507947433	12	28971602	28.381	0.07637	12.4026465028355
20:55868734	a	g	3.50549579816979e-05	20	55868734	30.02	0.4646	18.9964400142399
5:129411386	a	g	0.000178099750561685	5	129411386	56.173	0.009742	15.1689750692521
10:127880572	a	t	0.000111981650920235	10	127880572	26.061	0.7992	17.1095041322314
3:53252757	a	c	0.000382779385472287	3	53252757	61.217	0.001409	14.3767361111111
19:58214279	t	g	7.86307792678077e-06	19	58214279	34.928	0.3765	22.0177514792899
12:66321671	a	g	8.93791110903769e-09	12	66321671	39.687	0.1111	36.4298469387755
9:118164574	a	g	0.000510066254793809	9	118164574	26.98	0.7605	13.4444444444444
13:79982100	a	g	0.000217829823880597	13	79982100	42.988	0.1388	16
15:100970978	t	g	7.64845552144495e-06	15	100970978	29.013	0.6185	21.6225
6:31344024	t	c	0.000146588470385566	6	31344024	7.865	0.7254	16.1532313684125
2:233333434	t	c	0.000666678454823624	2	233333434	23.98	0.7729	12.4172335600907
11:85845910	t	c	0.000494300773583625	11	85845910	16.516	0.3486	13.62709370756
20:55893741	a	g	6.91542109934525e-05	20	55893741	20.765	0.2914	17.853600476096
17:46982327	a	t	0.000100580636516845	17	46982327	36.901	0.3363	16.4238227146814
14:92027036	a	g	0.000924758955215638	14	92027036	25.378	0.7904	12.8946280991736
8:38101099	t	g	0.000192927348571934	8	38101099	24.254	0.8917	16
13:80061507	a	c	0.000642483479603836	13	80061507	31.31	0.5514	12.808864265928
10:97339535	t	c	0.000447251764862596	10	97339535	18.806	0.5345	13.7680055401662
1:38088567	c	g	1.2983807665687e-05	1	38088567	17.264	0.9924	21.2257653061224
7:91392606	t	c	1.04687692809916e-05	7	91392606	23.217	0.897	22.5625
5:176084894	t	c	0.000186784547998863	5	176084894	34.41	0.4481	15.21
5:56618014	a	g	0.000342369726423054	5	56618014	24.538	0.3197	14.0625
10:60308558	t	c	1.3432656326515e-06	10	60308558	27.438	0.7402	25.5586419753086
3:99794730	t	g	0.000216972282317543	3	99794730	42.57	0.1486	16
3:181365075:G_GTA	d	r	2.77474610977104e-07	3	181365075	31.013	0.3165	30.5401662049862
10:119330726	t	c	0.000817237573843778	10	119330726	23.909	0.9012	13.0401234567901
12:22348724	t	c	0.000379689112477217	12	22348724	25.502	0.1829	14.3720204945422
17:47028334	a	g	4.60550450037832e-05	17	47028334	36.067	0.3271	17.8271604938272
2:107247369	a	t	0.000206407160366566	2	107247369	44.841	0.06541	15.2644672796106
14:84902272	t	c	0.000674206474536789	14	84902272	36.945	0.3344	12.4349030470914
14:21553545	a	t	0.000431240598833221	14	21553545	17.748	0.9492	13.9186390532544
12:47359727	t	g	6.97821843473964e-05	12	47359727	37.833	0.1855	17.4876033057851
10:99029278	a	g	5.87796220318409e-05	10	99029278	17.483	0.9826	17.64
8:78567478	a	c	2.4330098352744e-05	8	78567478	32.44	0.4451	19.5457063711911
16:74320651	a	g	9.850942365525e-05	16	74320651	29.095	0.7068	17.3611111111111
3:126221107	t	c	0.000380307399140428	3	126221107	35.154	0.2777	14.2334710743802
10:60267137	a	g	2.58403628926092e-06	10	60267137	27.159	0.7527	26.1234567901235
14:76218732	a	t	1.0875849930322e-05	14	76218732	30.908	0.62	22.4376731301939
2:121058412	a	g	0.000913589713786653	2	121058412	18.985	0.9667	11.9025
6:45329193	a	g	0.000545188590743112	6	45329193	32.234	0.5544	12.96
1:19947973	a	g	0.000498896633692981	1	19947973	31.691	0.5322	13.1883656509695
9:118400853	a	t	0.000589659945419546	9	118400853	35.16	0.413	12.96
7:91467435	a	g	1.86955061838304e-05	7	91467435	39.793	0.2278	21.4515235457064
19:34374228	a	g	0.000135233023887011	19	34374228	48.234	0.04225	16.3575308641975
8:109280487	a	g	0.000121367529924574	8	109280487	31.53	0.5893	16
2:239322859	a	c	4.81940800548566e-06	2	239322859	36.618	0.263	23.765625
11:121432287	a	c	7.79625439254624e-05	11	121432287	25.742	0.8119	17.1632653061225
5:52808517	a	g	0.000239058635243544	5	52808517	25.414	0.2297	14.9907955292571
8:6316235	c	g	0.000396342712132335	8	6316235	46.228	0.06296	14.6389413988658
2:233453705	a	g	1.24514216770866e-07	2	233453705	35.6	0.3026	31.5736961451247
1:38122284	t	c	0.000586916595347581	1	38122284	50.868	0.0137	13.4444444444444
12:91575154	a	c	8.01645321844701e-05	12	91575154	21.263	0.9565	17.8574401664932
5:96642122	t	c	0.000899419460462081	5	96642122	14.232	0.77	12.641975308642
6:9889945	t	c	2.88852948048254e-05	6	9889945	35.951	0.332	20.0704
2:1757522	t	c	0.000302245202537733	2	1757522	29.933	0.6673	15.1689750692521
5:64917914	t	c	3.91109320600114e-05	5	64917914	33.692	0.4338	18.7777777777778
8:38292147	a	c	8.72917923434319e-05	8	38292147	21.44	0.9394	17.1095041322314
15:100975575	c	g	0.0003260534124326	15	100975575	27.714	0.6834	14.7617728531856
3:13866145	a	g	0.000446847245005173	3	13866145	30.187	0.5076	14.5124716553288
8:6347219	a	g	0.000816294100194586	8	6347219	42.374	0.1534	13.0226843100189
5:129262052	a	g	0.000966137666082867	5	129262052	15.589	0.7417	12.4172335600907
6:50788382	c	g	0.000463398399472341	6	50788382	30.701	0.6301	13.8549382716049
4:55107750	c	g	9.11471770994408e-06	4	55107750	46.062	0.02313	21.9194214876033
13:79923325	t	c	0.000225311317515141	13	79923325	38.876	0.222	14.7617728531856
13:80123984	a	c	0.000883914721334136	13	80123984	32.434	0.4951	12.0664819944598
2:1774009	t	c	0.000307741878819423	2	1774009	21.459	0.9534	14.8775510204082
5:129155460	t	c	2.63102194613197e-08	5	129155460	43.76	0.08046	34.1301939058172
13:45375131	t	c	2.90515087404028e-06	13	45375131	20.435	0.9679	25
16:65040328	t	g	0.000201888632428341	16	65040328	58.981	0.003585	16.4475308641975
13:100403773	t	c	0.000850745070300438	13	100403773	21.666	0.8932	12.7551020408163
8:111557299	a	t	0.000514247563557289	8	111557299	35.329	0.4052	13.7517361111111
10:90034982:A_AT	d	r	6.19869485198002e-08	10	90034982	24.761	0.6906	34.3061224489796
12:66119783	t	g	2.48153884051125e-05	12	66119783	26.68	0.8101	20.6611570247934
8:78858370	a	t	0.000397162990389401	8	78858370	20.272	0.9464	14.5124716553288
14:84977696	a	c	0.00054538626626529	14	84977696	36.219	0.3208	14.1730103806228
3:53207401	a	g	0.00050508334135239	3	53207401	36.71	0.3008	13.0710059171598
5:176073799	t	g	0.000594555134516138	5	176073799	30.535	0.5904	13.4444444444444
6:1925883	t	g	0.000553286552178052	6	1925883	30.179	0.6555	13.7517361111111
14:25430024	t	g	8.49870571642909e-09	14	25430024	47.337	0.06392	36
13:52068431	a	t	6.97821843473964e-05	13	52068431	45.7	0.06967	17.3056
5:64911754	c	g	4.18140254845077e-05	5	64911754	34.131	0.4131	18.7777777777778
13:79931871	t	g	0.000409443935434533	13	79931871	41.29	0.1821	14.6944444444444
2:111872148	a	g	0.000113595633748792	2	111872148	28.681	0.6821	17.3611111111111
10:97274838	a	c	0.000584563976108655	10	97274838	22.84	0.9072	12.8946280991736
10:99080981	t	g	2.88431808097609e-06	10	99080981	13.92	0.9965	24.5025
2:217638521	t	c	2.89526673142213e-07	2	217638521	31.413	0.595	30.25
13:113634091	c	g	0.000984257441449321	13	113634091	30.273	0.6036	12.6025
17:61420822	a	g	5.66232360022746e-05	17	61420822	22.382	0.8969	18.2263313609468
7:42034401	a	g	0.000294402923814439	7	42034401	29.624	0.682	14.6944444444444
1:150247311	a	c	0.000770476736962011	1	150247311	33.204	0.4083	12.808864265928
2:217632829	a	g	7.95714423950729e-05	2	217632829	24.391	0.8299	17.015625
4:94389662	a	g	0.000672470101496639	4	94389662	6.488	0.9527	12.9098161168199
2:170635683	a	c	0.000857315644622422	2	170635683	22.607	0.8903	12.5207100591716
5:129159544	a	g	5.36970094002815e-06	5	129159544	40.502	0.144	24.4475308641975
3:182141925	t	c	0.000174111289073874	3	182141925	37.267	0.2029	15.3664
3:172170842	a	t	7.54754561857541e-08	3	172170842	47.147	0.05258	31.9225
1:170659020	c	g	0.000129291991200545	1	170659020	12.88	0.9973	16
5:64781556	a	g	7.42346641858888e-05	5	64781556	34.619	0.3905	17.4876033057851
6:82825440	t	c	8.46427771389557e-06	6	82825440	32.956	0.5186	22.5625
8:78185098	a	g	0.000378039777843801	8	78185098	52.99	0.02002	14.8225
7:127887029	t	c	0.000918245456940588	7	127887029	16.773	0.7248	12.0982986767486
1:11164658	a	g	4.08559888249174e-07	1	11164658	8.109	0.7765	28.6989795918367
2:105346761	t	c	0.0006226625274818	2	105346761	47.328	0.03961	13.3383742911153
1:118533245	t	g	0.000784898550051274	1	118533245	58.614	0.005445	12.5012755102041
1:38052445	t	c	7.33370640150804e-19	1	38052445	31.944	0.5196	92.3734567901235
7:91711791	a	g	1.48713756561791e-05	7	91711791	32.151	0.5092	21.9418282548476
12:43507780	a	c	0.00051066382604766	12	43507780	40.758	0.1661	13.0975056689342
2:107224639	t	c	0.000214925781628258	2	107224639	45.861	0.06757	15.0832882639264
7:83009942	a	g	4.01840084710865e-05	7	83009942	19.821	0.9659	19.4252400548697
3:181368853	a	g	6.51429758835665e-06	3	181368853	25.342	0.8582	24.0566893424036
10:98967359	a	g	0.000364193456457438	10	98967359	27.468	0.7389	14.8775510204082
13:22143100	c	g	0.000310063962796631	13	22143100	23.607	0.8858	13.9639889196676
10:60279830	a	g	8.92945499061738e-06	10	60279830	26.342	0.7483	20.9667590027701
5:79282544	t	c	0.000829491414705552	5	79282544	42.076	0.1337	12.0664819944598
2:217603116	a	c	0.000340074255937276	2	217603116	25.612	0.7805	14.44
15:72403573	a	g	4.78959096636936e-05	15	72403573	27.531	0.6453	18.2352081811541
11:61223113	a	g	3.37182592479641e-05	11	61223113	31.599	0.5368	18.984693877551
5:79276953	c	g	0.000954654029326843	5	79276953	37.225	0.241	11.7036011080332
3:158033884	c	g	0.000735621543295316	3	158033884	36.678	0.2608	12.6736
6:9882782	a	g	4.31179851363346e-05	6	9882782	35.43	0.3096	18.1412894375857
20:31306531	t	c	0.000151138333430048	20	31306531	37.178	0.2825	15.6684027777778
8:57380492	a	g	0.000673241886462571	8	57380492	22.854	0.9269	13.0401234567901
8:109274817	c	g	0.000143776834208127	8	109274817	31.741	0.5788	15.6540642722117
13:79992201	t	c	0.000188708060288897	13	79992201	41.315	0.1518	16.4475308641975
6:45214185	t	c	0.000894379140428311	6	45214185	31.319	0.5509	12.1104
20:55914312	a	g	5.49738068070776e-05	20	55914312	20.416	0.2021	18.1807484567901
7:91582183	c	g	3.96747224612134e-05	7	91582183	34.926	0.3766	18.0625
1:84700565	c	g	0.000957619057264884	1	84700565	12.529	0.3252	12.0784735286213
1:211192794	t	c	0.00066860964464636	1	211192794	27.898	0.7192	13.1883656509695
7:91588194	t	c	6.00587737984751e-05	7	91588194	34.401	0.4486	18.0625
8:38264113	c	g	0.000220378149904197	8	38264113	20.953	0.9327	14.5124716553288
4:8595959	a	g	0.00099772998278871	4	8595959	27.106	0.566	12.7551020408163
16:74201319:G_GT	d	r	0.000516635120857018	16	74201319	24.543	0.6526	13.3383742911153
3:172149404	a	c	0.000682880655945302	3	172149404	32.42	0.5452	12.6025
18:46634449	a	g	0.0006226625274818	18	46634449	9.817	0.547	13.1698751300728
6:44871846	c	g	0.000789825318683603	6	44871846	35.079	0.3242	12.7943786982249
20:48594678	a	g	0.000452506694344231	20	48594678	34.081	0.4155	13.6331360946746
17:61371510	a	g	3.39369152994285e-05	17	61371510	26.336	0.788	19.2248520710059
2:239363321	a	g	3.82756071305335e-07	2	239363321	41.687	0.1712	29.369406867846
20:47794355	a	g	0.000246157768600499	20	47794355	31.461	0.5438	14.7456
1:171735205	a	g	4.3144547921358e-05	1	171735205	30.647	0.6327	19.36
6:113474507:A_AGT	d	r	8.5111959546171e-05	6	113474507	25.33	0.556	17.2225
11:45958637	a	g	0.000769716839297814	11	45958637	20.919	0.4639	12.3447772096421
2:239422814	c	g	1.11441588198222e-05	2	239422814	37.426	0.2731	21.9928656361474
2:233429810	a	g	1.70458299074179e-07	2	233429810	35.832	0.2933	30.5124716553288
11:61222635	a	g	1.28950411351372e-05	11	61222635	27.976	0.6705	21.2257653061224
10:109996924	t	c	0.000251353017046901	10	109996924	32.001	0.5659	14.8225
6:113660772	a	g	6.2353275097154e-05	6	113660772	36.727	0.3436	18.7777777777778
7:101109690	a	c	0.000346747055829763	7	101109690	36.582	0.03594	13.9810964083176
8:78971749:C_CA	i	r	7.1110846223506e-08	8	78971749	29.075	0.3077	31.9225
1:86606565	t	c	0.000220817169469052	1	86606565	49.77	0.03956	14.8367626886145
9:130873428	a	g	0.000892885087046493	9	130873428	26.121	0.7582	12.25
19:38288724	c	g	0.000832504547515199	19	38288724	38.611	0.1956	12.7551020408163
5:64266598:T_TG	d	r	5.60311293621505e-05	5	64266598	20.065	0.7434	18.5562130177515
14:68837451	a	g	0.000364814728503884	14	68837451	32.312	0.5505	14.6193771626298
20:55898578	t	c	8.42774966985116e-05	20	55898578	20.234	0.3198	17.4983138266217
5:129139927	a	g	7.35613438691378e-05	5	129139927	32.886	0.5221	16.8531855955679
3:99427552	a	g	8.22894554279854e-06	3	99427552	31.632	0.5352	23.1315192743764
10:72513635	a	c	2.91537802444805e-06	10	72513635	34.587	0.392	24.099173553719
19:46310895	a	c	0.000137855934247616	19	46310895	25.82	0.8089	16
22:33105817	t	c	0.000234595635915824	22	33105817	19.439	0.9786	15.3119092627599
6:79997825	t	c	1.76486115990357e-05	6	79997825	24.325	0.1447	20.9823100936524
20:35607641	a	g	9.32116981962161e-05	20	35607641	35.239	0.2744	16.6464
8:38288566	c	g	6.09522797886137e-05	8	38288566	21.09	0.946	18.7777777777778
8:78763315	t	c	0.000553286552178052	8	78763315	53.743	0.01272	13.7959183673469
5:128964778	a	g	9.19179572995503e-07	5	128964778	30.258	0.6517	26.6038781163435
2:42143106:A_AG	d	r	0.000143176807940652	2	42143106	35.787	0.1481	16
4:126234727	a	g	0.000390800671976876	4	126234727	28.878	0.5756	14.0020811654527
1:176663444	t	c	0.000119082324361027	1	176663444	29.642	0.6351	17.0489073881374
10:127810856	t	c	0.000997914392833644	10	127810856	17.293	0.9841	12.0664819944598
11:17408404	t	c	0.000203285303402385	11	17408404	38.348	0.2788	14.7617728531856
3:157845417	t	c	0.000474260617621082	3	157845417	26.985	0.7603	14.1376
1:56044914	a	c	0.000449880115921806	1	56044914	23.621	0.8854	13.9639889196676
12:70425840	a	g	0.000912658238943674	12	70425840	21.819	0.9473	12.25
12:28729250	a	g	0.000485895552854782	12	28729250	48.938	0.03654	13.0975056689342
4:55088093	t	c	8.93901475975204e-21	4	55088093	40.057	0.1551	102.01
17:57966175	t	c	0.000357766414039121	17	57966175	7.138	0.3082	14.3136111111111
2:217668475	t	c	7.25375106722925e-05	2	217668475	28.687	0.6819	17.1632653061224
6:10014934	a	g	9.83246345565853e-06	6	10014934	35.264	0.3616	22.6757369614512
12:66354911	a	g	1.53938900599749e-13	12	66354911	52.035	0.01874	64
20:55806340	a	g	8.19987723251819e-06	20	55806340	30.894	0.5723	21.4515235457064
22:29417225	a	t	0.000199580552047767	22	29417225	69.219	0.000226	15.5586419753086
6:2084080	t	c	0.000210848017812974	6	2084080	35.298	0.4066	14.8775510204082
6:149948827:G_GA	i	r	0.000764585269622577	6	149948827	21.693	0.7528	12.25
10:60271940	t	c	1.17579830679633e-06	10	60271940	27.344	0.7444	27.8549382716049
7:42096982	a	g	2.24518047814006e-05	7	42096982	45.19	0.07673	21.0519031141868
3:27107947	a	c	7.57283863484785e-05	3	27107947	19.53	0.2422	17.5202040816327
1:150390524	a	g	0.000959656903431417	1	150390524	24.702	0.8179	11.9025
13:23000819	a	g	7.63216741781845e-06	13	23000819	32.468	0.2997	22.5625
7:17504646	t	c	0.000477473513797699	7	17504646	30.341	0.6476	13.8549382716049
6:50936358	a	g	0.00023079978347697	6	50936358	26.623	0.7759	14.7617728531856
6:79971170	t	g	7.40611133407654e-07	6	79971170	25	0.2014	27.9643780522838
14:76249104	t	c	7.16782430199739e-06	14	76249104	30.79	0.6257	23.4459833795014
6:860867	t	c	7.8135995299499e-05	6	860867	27.03	0.7164	16.8531855955679
6:113480125	a	g	7.51313151087541e-05	6	113480125	27.21	0.7078	18.2993827160494
7:83018911	a	g	3.83307884167e-05	7	83018911	20.421	0.9681	19.0096
15:90638159	a	g	0.000315755124514378	15	90638159	25.927	0.7668	15.1689750692521
1:11366344	a	g	1.33593964518799e-12	1	11366344	24.129	0.4543	55.130625
20:39624363	t	c	0.000130995949950587	20	39624363	38.707	0.2655	16.81
1:54130119	c	g	0.00085825382538187	1	54130119	39.464	0.2388	12.6025
10:60323663:C_CA	i	r	4.89845983818299e-06	10	60323663	25.351	0.7078	23.9012345679012
15:79075335	a	g	0.000115206943710173	15	79075335	20.611	0.2995	16.4604081632653
4:127922601	t	c	1.81258902790241e-05	4	127922601	34.191	0.4586	21.6225
1:11211130	c	g	6.6926212382983e-07	1	11211130	7.386	0.8311	27.9825666876707
8:11287081	c	g	0.000549140535765559	8	11287081	37.953	0.2163	13.5734072022161
3:13562812	t	c	2.48770596736726e-15	3	13562812	20.662	0.4798	71.5232653061225
6:861980	a	g	1.78049239381834e-05	6	861980	17.667	0.7753	20.25
2:79636433	c	g	0.000259984281960926	2	79636433	27.632	0.06788	15.1234567901235
1:11226721	a	g	6.44692272639726e-15	1	11226721	23.237	0.5058	67.4495246717972
2:48780425	a	g	0.000863505467088782	2	48780425	39.809	0.1615	12.25
11:70414011	t	c	0.000638408519242832	11	70414011	31.908	0.4713	13.3889462809917
1:49743593	a	g	2.80960172007962e-05	1	49743593	26.054	0.7612	20.25
18:46717938	a	g	0.000960953456314159	18	46717938	9.358	0.5889	12.3074442354206
4:17871012	c	g	1.97425202748077e-08	4	17871012	21.887	0.8865	34.3822314049587
6:146334162	a	g	0.000630832766736249	6	146334162	40.739	0.1981	13.8549382716049
3:130172071	a	c	0.00080269410240767	3	130172071	14.171	0.8622	12.5074360499703
22:29269658	c	g	0.000123976418369275	22	29269658	39.878	0.225	16.8531855955679
10:30496125	a	g	7.86065651734765e-05	10	30496125	26.265	0.7518	18.1745152354571
6:55366392	t	c	0.000485094184182442	6	55366392	34.194	0.4584	13.5734072022161
1:38057866	a	g	7.53761492520198e-06	1	38057866	18.466	0.9805	22.1248285322359
1:64654125	a	g	1.04373786677882e-05	1	64654125	56.149	0.009797	22.4376731301939
12:89926658	a	g	0.000520412820834188	12	89926658	34.377	0.4016	13.140625
2:239158266	a	g	0.000124140726912364	2	239158266	9.981	0.5321	16.5516838337351
5:176086838	t	c	0.000214419309127912	5	176086838	36.892	0.2936	15.21
8:78610629	t	c	0.000589464040687599	8	78610629	30.752	0.5297	13.7959183673469
3:181991075	a	c	1.3919231111355e-05	3	181991075	36.017	0.3743	20.4461247637051
11:2300181	a	g	0.000147071803726381	11	2300181	32.116	0.5109	15.5817174515235
10:60309602	t	c	7.13038163858709e-07	10	60309602	29.332	0.6958	29.0401234567901
1:19862320	t	c	1.87951235902832e-05	1	19862320	52.63	0.0164	19.5457063711911
6:9889831	t	c	2.8879725847889e-05	6	9889831	35.873	0.3352	20.0704
8:78741622	t	c	0.000114022415166651	8	78741622	31.845	0.4744	16.5980795610425
17:46985634	a	g	9.49814236454948e-05	17	46985634	30.948	0.5696	17.7285318559557
4:17869234	t	c	3.70017585497271e-06	4	17869234	3.612	0.9895	24.3377777777778
20:55927473	a	g	9.1292077632897e-05	20	55927473	19.842	0.2274	17.1304012345679
14:68788924	t	c	4.25065077389948e-05	14	68788924	34.666	0.436	19.2623456790123
15:48706571	a	g	6.57008415613705e-05	15	48706571	20.184	0.948	18.49
5:129015452	t	c	1.1367758145085e-08	5	129015452	31.716	0.4809	36
5:83681037	t	c	0.000286323391990526	5	83681037	33.583	0.4879	14.5785123966942
15:79086057	a	g	1.48853601911454e-10	15	79086057	18.922	0.8397	46.1267361111111
20:62434142	t	c	0.000422496861766807	20	62434142	22.72	0.7469	13.9377777777778
5:79365671	a	g	0.000935355420036107	5	79365671	22.199	0.1027	12.4238800117636
3:129953447	a	g	0.00092959414808075	3	129953447	30.379	0.5983	12.4026465028355
11:61232287	t	c	6.97570781547791e-05	11	61232287	21.145	0.5118	17.4008163265306
20:48595652	a	g	0.00049190097719564	20	48595652	31.676	0.533	14.2334710743802
12:91703057	c	g	0.000550325479017419	12	91703057	16.139	0.994	13.531887755102
5:179636448	c	g	0.000747451241967136	5	179636448	29.219	0.5061	12.5702479338843
11:46008971	c	g	0.000828737935275222	11	46008971	22.714	0.3594	12.8402777777778
6:82820652	a	g	0.000546967373349155	6	82820652	41.067	0.1884	13.9639889196676
10:119315349	c	g	8.07377291838365e-06	10	119315349	39.699	0.1961	21.4515235457064
5:96694352	t	c	0.000583779527396833	5	96694352	15.02	0.7214	13.0226843100189
18:66427786	c	g	0.000350077870500118	18	66427786	33.837	0.3321	14.3767361111111
2:183756989	t	c	0.000206119560484243	2	183756989	18.249	0.571	15.6025
1:171773266	a	c	2.58475449208004e-05	1	171773266	18.346	0.9869	20.9667590027701
4:18005250	a	c	0.000633164877601019	4	18005250	41.701	0.1424	13.0710059171598
4:145270867	t	c	0.000594359416339788	4	145270867	42.571	0.1486	12.96
6:155580341	a	g	0.0008093084905369	6	155580341	28.198	0.5074	12.5702479338843
8:78879735	t	c	5.60568883337622e-05	8	78879735	43.637	0.1019	18.0625
13:79984884	t	c	0.000715345574310997	13	79984884	37.351	0.2003	13.3225
3:169463092	t	c	0.000634719068664808	3	169463092	8.017	0.8425	13.0759725765306
6:82841238	t	c	0.000177221837783676	6	82841238	33.618	0.4862	15.21
1:38935185	t	c	7.88293515691473e-05	1	38935185	15.294	0.988	17.2980371900826
12:29097004	t	c	1.2176134770472e-06	12	29097004	35.286	0.3606	26.1234567901235
1:45268382	a	g	0.000596903174536519	1	45268382	36.924	0.3353	13.140625
16:77415296	t	c	0.000720707840720679	16	77415296	37.69	0.3041	13.0710059171598
6:9884461	a	c	7.43841936592725e-05	6	9884461	37.621	0.2274	17.7602040816327
15:86051627	a	g	6.3775963495623e-05	15	86051627	29.992	0.6177	18.1550094517958
5:64359888	a	g	0.000103654202679823	5	64359888	26.935	0.2137	17.1224732461356
13:80352830	t	c	1.04347661241522e-06	13	80352830	43.906	0.1189	26.6256
1:199234500	t	c	0.000254809587362707	1	199234500	19.961	0.9366	14.9155766944114
19:38055612	a	t	0.000212656579802504	19	38055612	32.496	0.492	15.6213151927438
13:22128495	t	c	0.000311118788741996	13	22128495	20.656	0.9389	15.1689750692521
1:53232822:G_GTT	d	r	0.000118256512605804	1	53232822	17.267	0.3031	16.5649
12:47346545	a	t	0.000548943016575449	12	47346545	25.541	0.01246	13.5197633136095
6:34180297	t	c	0.000367091680601545	6	34180297	22.85	0.5287	14.2236734693878
15:48835935	t	c	0.000688463963879605	15	48835935	26.762	0.77	13.0975056689342
8:78878036	a	g	0.000337150149073249	8	78878036	21.936	0.9091	14.8225
20:47652338	a	g	0.00086369295780636	20	47652338	34.273	0.4065	12.96
17:59070573	t	c	0.000328150442692583	17	59070573	9.252	0.5986	14.53515625
15:72368847	t	g	3.42372974087482e-05	15	72368847	28.107	0.6157	18.9342585829072
2:233427852	a	g	9.25419821742283e-08	2	233427852	35.679	0.2994	32.1111111111111
1:49416462	t	c	0.000268367851991759	1	49416462	35.347	0.3579	14.8108356290174
15:79082547	t	c	1.10682317035702e-09	15	79082547	19.92	0.7953	41.406427221172
9:130128056	t	c	0.000556837430798859	9	130128056	27.186	0.7089	13.7959183673469
15:79115120	a	g	1.18677645070645e-06	15	79115120	27.075	0.7564	26.6038781163435
6:35134971	a	g	0.000820255849944583	6	35134971	41.289	0.1524	12.4026465028355
2:107217705	a	g	0.00014789994506112	2	107217705	46.081	0.05115	15.8144943212547
6:50870306	t	c	0.00036253613053304	6	50870306	30.081	0.6602	14.6944444444444
6:34201127	a	c	0.000463801224390495	6	34201127	15.004	0.7762	13.9229226999332
6:10039004	a	g	1.87420427043221e-07	6	10039004	39.41	0.205	29.7934027777778
1:171795254	a	c	0.000462995534111073	1	171795254	22.871	0.9064	14.5124716553288
17:58183930	a	g	0.000776932400910949	17	58183930	33.028	0.1961	12.5607698961938
1:150514741	t	g	0.000651205555115998	1	150514741	34.855	0.3798	12.6025
3:182038961	a	g	2.16866702517119e-06	3	182038961	36.897	0.2934	26.3213610586011
10:13759889	t	g	0.000430224945282857	10	13759889	11.632	0.4757	13.59765625
5:129148172	a	g	0.000120190222038365	5	129148172	34.386	0.4493	16
6:79393536	t	c	0.000103294575563831	6	79393536	30.888	0.6209	16.703213610586
7:83083229	a	c	0.000761732688129199	7	83083229	18.185	0.9828	12.7551020408163
4:145252339:T_TC	i	r	0.000167485332070399	4	145252339	24.296	0.6658	15.6384297520661
6:158681556	a	g	0.000585544366466918	6	158681556	39.655	0.1975	13.4444444444444
19:38169355	a	g	0.000349869802402114	19	38169355	32.789	0.5269	14.9276859504132
5:128880420	a	c	3.3924382979577e-08	5	128880420	12.843	0.9374	33.64
15:85948448	a	t	0.000351741900801709	15	85948448	32.473	0.5425	14.8225
8:6240605	t	c	0.000395727374595854	8	6240605	22.144	0.8784	13.6331360946746
18:47026587	t	c	0.000225420800021955	18	47026587	27.878	0.7612	16
20:55796517	c	g	2.13610873794285e-06	20	55796517	39.451	0.2037	24.4764542936288
21:47158921	a	t	4.50785376990535e-05	21	47158921	21.659	0.4194	18.3407372400756
7:47778663	c	g	0.000126297868227173	7	47778663	34.396	0.03286	16.229387755102
2:239403832	t	c	6.30142144444819e-06	2	239403832	35.524	0.3502	23.4131113423517
6:1639800	t	c	1.05064233403217e-05	6	1639800	12.032	0.9795	22.2784
14:68823469	t	c	4.36960081440593e-06	14	68823469	13.783	0.9924	23.765625
15:72444825	t	c	4.78959096636936e-05	15	72444825	27.357	0.6541	18.2352081811541
1:17943070	a	g	0.00057003182662637	1	17943070	7.001	0.9576	13.4681873880667
5:79349157	t	c	8.81201182673281e-10	5	79349157	30.551	0.6375	42.0644897959184
6:51339046	a	g	0.000187053082911565	6	51339046	25.027	0.246	15.7901662049861
13:45381526	t	c	0.000234028895554563	13	45381526	16.23	0.9865	14.5124716553288
10:60281584	c	g	1.33229128281821e-05	10	60281584	26.141	0.7573	20.4875346260388
2:149396921	a	g	0.000285684416495838	2	149396921	21.105	0.9293	15.6213151927438
13:79966665	a	c	0.000465009456921383	13	79966665	44.354	0.08956	13.5734072022161
1:83029025	a	g	0.000665133039395646	1	83029025	24.106	0.8704	13.8549382716049
5:129040838:T_TAC	d	r	1.03067507776495e-06	5	129040838	19.75	0.8411	26.01
1:54162471	a	g	0.0007662962313383	1	54162471	37.184	0.2823	12.5702479338843
1:11227360	t	g	6.36986782150672e-15	1	11227360	23.206	0.5076	67.4495246717972
6:146335560	a	t	0.000645780078226271	6	146335560	43.447	0.1286	13.8549382716049
14:84842447:C_CT	i	r	6.35729517720293e-05	14	84842447	43.238	0.05583	17.2880886426593
4:18013287	t	c	0.000104923722510788	4	18013287	3.136	0.9888	17.015625
12:81925804	a	g	0.000219016542136061	12	81925804	18.266	0.4383	15.2620444444444
1:204889532	t	c	0.000710362185202149	1	204889532	26.102	0.7976	12.6025
10:113319587	a	c	0.000241905530146218	10	113319587	41.169	0.005343	15.0849011479592
11:2269447	t	c	0.000958915925915335	11	2269447	36.916	0.2521	12.641975308642
9:78528063:G_GGC	d	r	0.000486696768990957	9	78528063	11.727	0.997	13.3383742911153
6:140033527	a	c	0.000527363488348661	6	140033527	43.154	0.1111	13.9639889196676
8:38260433	c	g	3.57617862485662e-05	8	38260433	22.369	0.919	19.1927437641723
1:11195887:C_CA	d	r	9.52877551571203e-13	1	11195887	20.159	0.448	57.5813148788927
4:94361335	a	c	0.000637049534326283	4	94361335	6.251	0.9029	13.1299653979239
4:127873005	t	c	0.000471648288534217	4	127873005	34.041	0.4173	13.4444444444444
7:91486751	a	g	5.12669802606615e-05	7	91486751	37.586	0.2671	19.0831024930748
5:128961165	a	g	6.03163039879814e-07	5	128961165	19.629	0.766	27.4245152354571
8:75771132	a	g	0.000440976928393084	8	75771132	41.876	0.1135	13.875625
2:173310331	t	c	4.93626298892284e-05	2	173310331	38.056	0.213	18.1412894375857
13:22294117	t	c	2.75746960737142e-06	13	22294117	45.086	0.07823	23.5918367346939
6:155612359	a	g	8.11025437988719e-05	6	155612359	31.069	0.412	18.2561983471074
1:56063733	a	g	0.000117241021074307	1	56063733	29.016	0.6659	16.4238227146814
8:95973886	t	c	0.000921595915528384	8	95973886	48.295	0.04172	12.0664819944598
3:176488957	c	g	0.00055486504382327	3	176488957	30.589	0.5877	13.241512345679
5:129244122	t	c	4.58177417750801e-05	5	129244122	50.795	0.02462	18.49
4:145428511	a	g	0.000454122174755098	4	145428511	46.151	0.0639	13.69
6:50831567	t	c	0.000581817873673087	6	50831567	26.588	0.7774	13.4444444444444
7:42040158	a	g	5.12669802606615e-05	7	42040158	33.94	0.4706	18.2993827160494
20:47786190	a	g	0.000151963854935798	20	47786190	28.71	0.6808	16
8:109127846	t	c	0.000301398535933861	8	109127846	36.91	0.3359	14.2334710743802
9:12539723	a	c	0.000303726208370749	9	12539723	25.792	0.7727	14.9276859504132
12:29087463	a	g	5.75775847062508e-07	12	29087463	34.868	0.3792	27.8549382716049
4:145418294	t	c	0.000398598006322308	4	145418294	46.941	0.05477	14.0625
2:1753379	a	g	0.000317018206967545	2	1753379	29.488	0.6885	14.44
2:173409320	a	g	0.000220070775741059	2	173409320	38.679	0.1935	15.4880332986472
15:99447209	t	c	5.97776366540218e-05	15	99447209	21.519	0.9524	18.3673469387755
14:84888959	c	g	0.000428192805890555	14	84888959	41.256	0.1831	14.6944444444444
9:118258082:G_GT	d	r	0.000245941025263751	9	118258082	25.67	0.5912	14.7456
14:68807298	t	c	3.94332140227845e-05	14	68807298	35.864	0.3811	19.2623456790123
6:9892752	t	c	2.70769706715215e-05	6	9892752	37.977	0.2529	20.0704
6:97485374	t	c	0.000634136298421676	6	97485374	33.828	0.4274	13.2704081632653
11:121447011	t	c	6.70319838714305e-06	11	121447011	29.216	0.6561	23.04
8:6315856	a	g	0.000598467943318094	8	6315856	44.13	0.07502	13.6578449905482
6:50904692	a	g	0.000168029205485589	6	50904692	25.818	0.7716	16
3:52709259	a	c	0.000631610247150501	3	52709259	38.649	0.2676	13.8549382716049
4:120627476	t	c	1.1066241543847e-05	4	120627476	33.528	0.3931	21.7777777777778
15:88388872	a	t	0.000343621049741909	15	88388872	6.65	0.6735	14.5047532820281
7:91341561:A_AAG	d	r	1.84579292855983e-05	7	91341561	25.697	0.5354	20.8979591836735
5:176080265	a	g	0.000134977381043581	5	176080265	31.943	0.5196	16
16:65057323	a	g	6.55238291113344e-05	16	65057323	57.113	0.007809	17.2880886426593
15:79122541	c	g	5.31872386923498e-06	15	79122541	24.344	0.8317	23.9584487534626
12:12826564	t	c	0.000442597222964819	12	12826564	10.098	0.03881	13.8961103039939
21:47063150	t	c	1.02293603170738e-07	21	47063150	14.894	0.8667	31.8597530864198
17:55353095	t	c	0.000354651765319535	17	55353095	41.522	0.1757	14.7456
14:54404121	a	g	0.000864817804061559	14	54404121	34.24	0.3607	12.808864265928
15:72103795	t	c	1.39768753309907e-05	15	72103795	34.425	0.3994	21.2623456790124
11:133482034	t	c	0.000310485942999789	11	133482034	34.928	0.2867	14.6944444444444
22:46166458:T_TG	d	r	0.00094204082835303	22	46166458	53.33	0.00386	12.7211111111111
9:112336948	t	c	0.000360048495090369	9	112336948	37.537	0.3102	14.8775510204082
2:228070773	t	g	0.000785846280836358	2	228070773	21.419	0.3141	12.3962673611111
7:91516727	a	g	5.00157591465263e-05	7	91516727	33.682	0.386	17.64
13:80124717	t	c	0.000893258627263586	13	80124717	32.261	0.553	11.7036011080332
9:118362166	a	g	0.000614869854482215	9	118362166	43.545	0.1265	12.96
5:129216455	t	c	1.22192422419841e-05	5	129216455	44.72	0.06696	22.8271604938272
7:91736921	t	c	2.58503660020309e-05	7	91736921	32.861	0.4741	20.9667590027701
14:25476170	t	g	0.000667837245849488	14	25476170	38.348	0.2398	12.808864265928
6:50876740	t	c	0.000455131512880914	6	50876740	30.519	0.639	14.2716049382716
18:43057805	a	g	0.000599054610048851	18	43057805	17.566	0.8236	13.3557024793388
1:49586226	t	c	0.000109055295402475	1	49586226	30.981	0.4164	16.4604081632653
8:13297687	t	c	7.79873254558044e-05	8	13297687	6.758	0.6623	17.4666349583829
15:78997076	a	c	4.9804531969147e-09	15	78997076	29.218	0.7011	38.2148760330578
19:55887666	a	g	0.000112622820014482	19	55887666	40.812	0.01747	16.703213610586
1:156877249	a	g	0.000162990449272076	1	156877249	26.838	0.6803	15.3664
6:155594029	a	g	0.000751453183816698	6	155594029	29.172	0.4561	12.5702479338843
15:79023766	c	g	5.39917163641656e-05	15	79023766	31.713	0.08242	18.9035916824197
15:72097461	a	g	0.000957063194788373	15	72097461	29.104	0.5121	12.25
10:60330439	a	g	5.14690233421304e-07	10	60330439	30.141	0.6574	27.8549382716049
1:45231449	t	c	0.000562355842363682	1	45231449	33.891	0.4244	13.3383742911153
1:156898227:T_TTC	d	r	2.26768012251179e-07	1	156898227	21.794	0.6999	29.9072265625
15:71875696	a	g	0.000359841102503716	15	71875696	21.429	0.9396	14.0625
17:47003221	t	g	0.000128333825462957	17	47003221	37.599	0.3078	17.3611111111111
8:13292469	a	g	0.000256104395341024	8	13292469	19.241	0.9348	15.4711111111111
3:186099596	a	g	0.000967618282607131	3	186099596	42.723	0.145	12.614744351962
1:37976617	a	g	0.000163876934920767	1	37976617	16.054	0.6537	15.800625
5:129148720	t	c	5.89332912424934e-05	5	129148720	32.536	0.5394	17.2880886426593
4:145297419	a	c	0.000363364902851072	4	145297419	38.579	0.2702	14.0625
4:73487092	a	g	1.72813038352685e-07	4	73487092	22.244	0.8752	31.1246537396122
8:38249461	t	c	7.99916008602211e-05	8	38249461	18.799	0.9691	17.5600907029478
6:849231	a	g	0.00013653360761371	6	849231	31.601	0.5857	15.6025
10:119395398	a	t	0.000134070554994404	10	119395398	29.116	0.661	15.6025
2:239429671:A_ATG	i	r	2.14769317088289e-05	2	239429671	28.793	0.371	20.25
8:78565529	a	g	3.49460671703373e-05	8	78565529	32.971	0.4194	18.6260387811634
15:99412553	a	c	8.92945499061738e-06	15	99412553	20.501	0.9671	23.1315192743764
1:68591405	a	g	6.89782589803861e-05	1	68591405	36.667	0.3025	17.2880886426593
5:165503279	a	g	0.000951687945239429	5	165503279	49.181	0.02669	12.1502040816327
8:78381249	t	g	0.000447454008940272	8	78381249	40.117	0.1535	14.6944444444444
5:64268260	t	c	3.77729102470272e-07	5	64268260	26.408	0.8205	29.0401234567901
3:130162072	t	c	0.000448262879715497	3	130162072	14.413	0.8862	13.7441998810232
6:51309910	t	g	0.000459569539458206	6	51309910	20.427	0.4944	13.6331360946746
4:127929957:T_TA	d	r	3.42918789871859e-05	4	127929957	30.248	0.3515	19.6122448979592
6:45027700	a	g	0.000309008720824312	6	45027700	30.906	0.5218	14.44
1:11216903	t	c	1.74703880247271e-06	1	11216903	7.375	0.7679	25.5509476449615
11:112466252:C_CT	i	r	0.000637243695448646	11	112466252	28.841	0.4206	13.69
3:99598278	a	g	0.000774844480643699	3	99598278	37.55	0.3097	12.25
22:29186531	t	g	0.000685384165064307	22	29186531	39.842	0.1919	12.4172335600907
9:118311335	a	g	0.000828926312504478	9	118311335	33.922	0.4715	12.25
20:55851539	a	g	4.24798984271214e-05	20	55851539	28.775	0.3214	19.1220913530595
6:113423832	a	g	6.42721204420957e-08	6	113423832	25.277	0.8604	32.6530612244898
7:91689027:C_CAT	i	r	1.22654572376646e-05	7	91689027	28.053	0.4616	22.09
5:128998897	a	g	1.08602266735935e-05	5	128998897	26.599	0.8132	21.495867768595
4:55102741	t	c	3.23059074921931e-21	4	55102741	54.139	0.008553	102.745867768595
9:137736650	t	c	0.000311540603024702	9	137736650	37.121	0.1737	14.8225
12:47326699	a	t	0.000460577490187687	12	47326699	42.517	0.1499	14.0144641683103
15:48755168	t	c	2.22845720403596e-08	15	48755168	29.442	0.6907	36
6:31848220	t	g	1.07726872078507e-05	6	31848220	24.272	0.8344	21.3356009070295
2:85502236	c	g	1.81827756100018e-06	2	85502236	48.856	0.04755	25
6:3714778	a	c	0.000772755913702522	6	3714778	38.674	0.2287	12.4349030470914
2:173311682	a	g	0.000357973945429208	2	173311682	38.672	0.1937	14.0625
6:10309374	c	g	0.000760781554975594	6	10309374	32.328	0.5004	13.2231404958678
2:173309402	t	c	0.000124656960216984	2	173309402	39.781	0.1622	16.5564803804994
16:77467286	t	c	0.000788309766910811	16	77467286	37.078	0.2864	12.808864265928
9:4207004	a	g	0.000969653706459089	9	4207004	27.424	0.7408	12.4349030470914
4:17959581	a	c	0.000960953456314159	4	17959581	42.882	0.1165	11.8336
20:62356627	t	c	0.000865192715490936	20	62356627	27.134	0.7922	12.808864265928
5:89250109	a	g	0.00077750172176208	5	89250109	22.114	0.776	12.6652249134948
6:9893781	t	c	0.000107719941674234	6	9893781	37.243	0.2404	17.3056
7:83014938	c	g	1.40041706877603e-05	7	83014938	22.554	0.9145	21.4334705075446
5:121349694:A_ACA	i	r	0.000786793880327419	5	121349694	31.7	0.2869	13.0710059171598
1:150476023	a	g	0.000438139755164717	1	150476023	29.87	0.4723	13.4444444444444
6:82811093	t	g	9.25561498822329e-05	6	82811093	30.954	0.4177	17.7863894139887
12:2020047	t	c	0.000342578317036003	12	2020047	27.4	0.3886	14.207100591716
7:47718338	a	g	0.000651592889631104	7	47718338	30.241	0.4534	13.0975056689342
7:101105540	a	g	5.73845437541904e-06	7	101105540	23.339	0.8936	23.5918367346939
15:79093201	a	g	1.16111012051037e-09	15	79093201	20.944	0.7448	40.495867768595
4:188054341	c	g	0.000862942966896522	4	188054341	23.121	0.3376	12.363163371488
3:52790213	t	c	0.000548547953606814	3	52790213	40.319	0.2109	12.808864265928
1:37968304	c	g	4.93103358979556e-05	1	37968304	19.623	0.9684	18.4581618655693
1:156975807	t	c	1.25238839652882e-05	1	156975807	38.198	0.2844	21.495867768595
6:55401924:T_TA	d	r	0.00055269448400865	6	55401924	29.966	0.3648	12.96
15:99398384	t	c	0.000375357830558906	15	99398384	19.991	0.9731	14.1519274376417
8:57364588:G_GA	i	r	0.000897366388930286	8	57364588	10.754	0.9977	12.25
6:40354689	t	c	0.000893445390651318	6	40354689	21.142	0.1324	12.489798553719
9:118449316	a	c	0.000460980599127323	9	118449316	46.106	0.0805	13.3225
5:122095055	a	g	0.00093869880665923	5	122095055	10.625	0.7787	12.1771918402778
9:136552005	t	c	0.000687309225444043	9	136552005	15.6	0.9934	12.808864265928
5:79392941	a	g	6.16224746554856e-08	5	79392941	31.043	0.3634	32.3815192743764
6:31044463	t	c	0.000648880990392681	6	31044463	13.377	0.7106	13.0226843100189
16:75506696	t	g	0.000686731772540107	16	75506696	40.32	0.1781	13.2231404958678
2:191809570	a	c	0.000207358120867861	2	191809570	48.943	0.04673	14.8225
13:52077993	a	g	2.79031849971359e-05	13	52077993	45.061	0.06266	19.36
1:68609967	t	c	0.000290366416456141	1	68609967	36.747	0.3428	15.5817174515235
20:62438176	c	g	0.000601986952584014	20	62438176	23.598	0.8586	13.3383742911153
6:151311799	a	g	0.000498097705851549	6	151311799	32.843	0.475	13.8549382716049
10:36451593	t	c	0.000681532175305787	10	36451593	36.833	0.1506	12.5434027777778
2:16207569	t	c	0.000965397260295571	2	16207569	35.929	0.2485	11.7551020408163
3:11633646	c	g	0.000550522940945276	3	11633646	44.513	0.087	12.710775047259
2:111933758	a	g	0.000154094043705353	2	111933758	34.979	0.3742	15.5817174515235
6:9887198	c	g	1.0716367453453e-05	6	9887198	31.358	0.4989	22.7455621301775
13:45386203	c	g	0.000107194810360893	13	45386203	21.468	0.899	17.2880886426593
20:55944914	a	g	0.000112765244092294	20	55944914	19.233	0.2568	16.6736111111111
3:99706870	a	g	0.000705758562964257	3	99706870	32.797	0.4772	12.808864265928
1:211191060	a	g	0.000838715187276291	1	211191060	28.421	0.6484	12.808864265928
10:127875901:A_AAA	i	r	5.46809476149139e-06	10	127875901	38.832	0.1295	24.1736111111111
3:64515006	c	g	0.000414548378239049	3	64515006	4.782	0.9413	14.1376
5:82598259	a	g	0.000327521497044638	5	82598259	29.074	0.4612	14.3953287197232
1:1164624	a	g	5.74715162470167e-05	1	1164624	15.735	0.8664	18.1928363182008
2:112801957	a	g	0.00071802728315086	2	112801957	37.29	0.2782	12.4172335600907
6:113421190	t	c	6.73440771471129e-08	6	113421190	25.19	0.8632	32.1111111111111
10:102837626	t	g	0.000438950592114678	10	102837626	37.88	0.006147	13.8549382716049
4:128134453	t	c	3.77729102470272e-07	4	128134453	28.942	0.6695	28.2830578512397
2:112669560	c	g	0.000386895269095101	2	112669560	32.984	0.468	14.3601108033241
20:33607464	t	c	0.00049949573268101	20	33607464	36.348	0.3598	14.0625
4:187337488	t	c	0.000240667285701622	4	187337488	15.323	0.9748	15.2700591715976
1:38079517	t	g	7.61915274393661e-11	1	38079517	35.941	0.21	48.3356009070295
15:79143759	t	c	7.42330338297402e-07	15	79143759	25.72	0.8128	26.9410430839002
21:47120690	t	c	7.84951124810253e-09	21	47120690	24.543	0.8559	37.6741973840666
10:119290746	t	g	3.87223286390282e-06	10	119290746	45.063	0.04921	23.2148760330579
5:96544373	t	c	3.74947724863775e-05	5	96544373	15.332	0.639	18.7777777777778
1:49613531	a	g	0.000102070745057682	1	49613531	21.038	0.8867	17.3288263926447
1:11327928	c	g	1.17780593091034e-18	1	11327928	27.181	0.3469	88.4495464852608
10:30464470	t	c	0.000126508661090261	10	30464470	26.812	0.7266	17.2880886426593
17:7423071:C_CTT	d	r	0.000538462680833428	17	7423071	30.107	0.4602	13.4444444444444
1:19823746	a	g	0.000758307968583182	1	19823746	34.62	0.3905	12.808864265928
15:99416644	t	c	1.68408259101383e-05	15	99416644	18.243	0.9875	20.4648526077098
7:100994390	t	c	1.46513769794557e-05	7	100994390	23.739	0.8211	21.9194214876033
9:109294937	t	g	0.000982594984673113	9	109294937	24.786	0.7772	12.6025
14:81875109	t	c	0.000850745070300438	14	81875109	17.373	0.9919	13.1883656509695
5:129130875	a	g	0.000793044758157405	5	129130875	16.587	0.6796	12.4172335600907
4:80614617	c	g	0.000537670762319395	4	80614617	44.7	0.08405	13.8549382716049
17:61221773	t	c	3.51093884737006e-05	17	61221773	25.179	0.8333	19.2248520710059
5:16980676	a	g	0.000319752890018858	5	16980676	11.821	0.8109	14.2716049382716
4:17865561	a	g	8.52861650761629e-06	4	17865561	26.939	0.6752	21.6582840236686
9:118326434	c	g	0.000903337469381849	9	118326434	33.484	0.4438	12.25
6:2006522	a	t	2.50386998329766e-06	6	2006522	23.822	0.9035	23.9584487534626
17:48168630	a	g	0.00066339395289896	17	48168630	22.067	0.8516	13.2231404958678
1:11279160	t	c	6.17469224979404e-15	1	11279160	22.326	0.5598	67.4495246717972
1:11235476	a	g	1.36569660765327e-15	1	11235476	22.938	0.5812	72.8177777777778
18:45525620	t	g	0.000181718659835097	18	45525620	20.236	0.9703	16.4238227146814
17:61330017	t	g	0.000621689060265536	17	61330017	21.416	0.8744	12.96
9:119399319	a	g	0.000440976928393084	9	119399319	35.806	0.3837	13.9639889196676
12:109003192	t	c	0.000484493057388358	12	109003192	28.171	0.6123	13.4444444444444
1:171805729	t	g	0.000188819822040725	1	171805729	21.388	0.9404	15.2809917355372
12:91667269	a	g	8.66675135105616e-06	12	91667269	12.335	0.9996	22.4746227709191
6:140048895:T_TG	d	r	0.000567868018460256	6	140048895	36.403	0.1068	14.0625
6:113364273	a	g	0.000105426242699925	6	113364273	40.4	0.1758	17.2225
16:74318749	t	c	0.000130155966733475	16	74318749	29.091	0.6622	16
11:48144224	a	g	0.000181718659835097	11	48144224	37.521	0.3109	16
4:67825894	t	c	0.000995147831643396	4	67825894	24.217	0.8927	12.25
7:42072327	a	g	0.000179584303973583	7	42072327	23.335	0.8937	15.2809917355372
1:156878737	t	c	0.000147209864945008	1	156878737	26.454	0.6993	16.6464
10:60306770	a	g	4.31282916759094e-07	10	60306770	28.344	0.7408	27.8549382716049
15:100919457	a	g	0.000112551600090781	15	100919457	34.356	0.4507	17.3611111111111
10:90051446	a	g	0.000685961748418465	10	90051446	34.144	0.01767	13.0072561139479
5:121284693:A_ATA	d	r	0.0008499937773257	5	121284693	33.01	0.1967	12.5207100591716
2:215070907:A_AT	i	r	0.000395317088099118	2	215070907	30.963	0.02907	13.8231426692965
16:77870625	a	g	0.000267938671964384	16	77870625	28.108	0.7512	14.9843912591051
8:117004709:C_CA	d	r	0.000861067662111759	8	117004709	18.998	0.8982	12.808864265928
13:22630930	t	g	0.000132347937939403	13	22630930	43.915	0.07815	16.6736111111111
5:129038363	t	c	5.08013023252788e-08	5	129038363	31.275	0.5031	34.81
15:79129142	a	t	0.000925317009790347	15	79129142	35.769	0.2958	12.4349030470914
4:18047401	a	g	3.35749168576496e-07	4	18047401	24.103	0.8959	30.5401662049862
4:145231014	a	c	8.45475752792912e-05	4	145231014	36.653	0.3031	17.5600907029478
21:44558112:C_CA	d	r	0.000564128289631393	21	44558112	20.733	0.5373	13.0710059171598
3:99767096	a	g	0.000360255873851255	3	99767096	41.501	0.1762	13.8925619834711
10:66094794	a	g	0.000158526704888791	10	66094794	8.367	0.593	16
10:30500267	a	g	9.49572070148459e-05	10	30500267	26.176	0.7128	17.7285318559557
2:85483003	a	g	0.000548350409820969	2	85483003	35.504	0.3511	13.5734072022161
9:124332772	a	g	0.000994040960480084	9	124332772	14.107	0.9238	12.4026465028355
12:91584714:T_TG	d	r	2.52825934760122e-05	12	91584714	13.792	0.995	20.0951248513674
16:74355113	t	g	0.000449273731172175	16	74355113	28.217	0.7465	13.5424
16:79645062	a	c	0.000690580406078781	16	79645062	32.152	0.4592	13.1883656509695
6:31847196	t	c	1.18735106486952e-05	6	31847196	24.496	0.8259	21.3356009070295
8:57193695	a	g	2.92720295118755e-05	8	57193695	27.233	0.7067	20.0362811791383
10:119269774	t	c	6.65686075622136e-06	10	119269774	43.019	0.1137	23.04
6:2203888	a	g	9.91843257115513e-05	6	2203888	27.005	0.7595	16.7709750566893
15:72260860	a	g	5.85962121345164e-06	15	72260860	29.269	0.5552	22.6267348429511
13:22152125:A_AAA	d	r	0.000196624337044807	13	22152125	21.561	0.8379	16
8:75708799	c	g	0.000112646558820423	8	75708799	49.235	0.03435	17.0844444444444
20:39621794	a	g	0.000119931034053662	20	39621794	39.224	0.2108	17.64
1:68590275	t	c	0.0001224259683783	1	68590275	39.07	0.1819	16.4025
10:99056190	a	t	6.16800765136572e-07	10	99056190	20.849	0.9349	28.819944598338
4:145246142	t	g	0.00052180380675124	4	145246142	37.476	0.2323	14.0625
12:28532727	t	c	7.9151024179523e-05	12	28532727	29.951	0.6197	17.9614512471655
7:47777906	a	g	0.000130832669201261	7	47777906	35.234	0.03662	16
6:138907678	t	c	0.000110126964404903	6	138907678	36.422	0.231	17.1632653061225
4:128122359	c	g	1.15265854850699e-05	4	128122359	27.115	0.512	21.7777777777778
13:80168006	a	c	0.000453516447514977	13	80168006	38.777	0.159	14.0625
6:97489149	a	g	0.000791340536442444	6	97489149	33.062	0.4642	12.7551020408163
6:10018204	t	c	4.92592059134733e-06	6	10018204	34.836	0.3807	22.6576
14:68828302	c	g	4.35162259676025e-05	14	68828302	26.109	0.7587	18.4184027777778
6:55368349:A_AG	d	r	0.000444216832520419	6	55368349	30.947	0.3194	13.3225
10:30474487	t	c	0.000269011472796712	10	30474487	27.439	0.7401	15.1689750692521
20:55814823	a	g	4.08606036297582e-07	20	55814823	21.892	0.9103	29.387811634349
7:64847103	t	c	0.000771426487959433	7	64847103	35.256	0.2738	12.4697265625
10:98998195	a	g	1.55794257062331e-06	10	98998195	23.605	0.8584	25
8:115966356	t	g	0.000848866694895993	8	115966356	7.682	0.4651	12.5113795918367
19:38280032	t	c	0.000613309958598877	19	38280032	20.223	0.444	13.140625
7:47780340	a	c	0.000833069370405608	7	47780340	34.625	0.03103	12.5074360499703
3:112347079	a	g	0.000342369726423054	3	112347079	30.129	0.6579	14.1519274376417
4:45517331	t	c	0.000788878138018357	4	45517331	27.843	0.5788	12.641975308642
7:91594228	a	t	0.000261921701919931	7	91594228	34.821	0.4288	15.5817174515235
6:2097654	t	c	3.79265350179957e-05	6	2097654	32.074	0.4132	19.4400826446281
14:68841879	a	g	0.000171175134794442	14	68841879	29.891	0.6227	16.3497164461248
4:120619590	t	g	1.73650624220132e-05	4	120619590	33.346	0.4016	20.8979591836735
10:99074151	t	c	9.0975740690771e-05	10	99074151	20.998	0.8592	17.1632653061225
20:47888610	a	g	0.000873248818066114	20	47888610	35.03	0.3719	12.25
12:91618091	t	c	2.05518912645112e-05	12	91618091	18.33	0.9817	20.054820415879
5:96741146	a	g	0.000574749584016255	5	96741146	23.55	0.8602	13.0401234567901
7:91798916	t	g	0.000240580363613275	7	91798916	32.919	0.5205	15.5817174515235
2:145708585	a	g	0.000470844159175017	2	145708585	41.445	0.07977	13.8925619834711
15:100982744	t	c	2.76206399784891e-05	15	100982744	26.447	0.7435	18.9225
15:79111093	t	c	1.00750143350737e-06	15	79111093	26.757	0.7702	26.6038781163435
1:156884103	a	t	1.78428512093066e-07	1	156884103	37.279	0.2787	30.9716446124764
15:99454363	a	g	0.000103438443933763	15	99454363	29.452	0.6445	17.5600907029478
1:176668823	a	g	0.000119766062211399	1	176668823	29.702	0.6321	17.0489073881374
8:6329470	t	g	0.000166578418812902	8	6329470	33.737	0.4805	16
7:51391566	a	c	9.92566047641417e-05	7	51391566	7.827	0.9305	17.2469204152249
5:129432552	t	c	0.000358803931837554	5	129432552	60.949	0.003054	13.9639889196676
5:128993273	a	c	4.06667281265007e-07	5	128993273	34.594	0.3916	28.09
1:156910892:G_GCT	d	r	1.00418575659224e-06	1	156910892	27.409	0.4419	27.6767485822306
12:28242992	t	c	0.000786414856273715	12	28242992	33.851	0.4749	12.6025
12:105800059	a	t	1.8181769673398e-05	12	105800059	19.801	0.2845	20.5155709342561
10:60279742	a	g	6.82299621645994e-07	10	60279742	28.365	0.6512	27.2716049382716
15:67075937	a	t	4.02335874100008e-06	15	67075937	9.839	0.6301	24.0339083878644
21:47047591	a	g	3.88138838642129e-08	21	47047591	31.5	0.4412	33.1496786042241
2:66563517	t	g	7.63745924873518e-05	2	66563517	39.743	0.2295	16.8531855955679
1:171663277	a	g	0.0008368337345556	1	171663277	36.085	0.1711	12.641975308642
3:11661526:C_CG	d	r	8.97822327851242e-05	3	11661526	26.619	0.5391	17.5600907029478
15:67074899	t	c	2.61587177581863e-06	15	67074899	10.123	0.6051	25
6:9923418	a	t	0.000154139816381638	6	9923418	33.7	0.3852	15.3664
1:171744722	a	g	2.56328116291811e-06	1	171744722	29.282	0.6982	25.5290858725762
17:42454342	a	g	1.51270557968378e-05	17	42454342	10.749	0.6318	21.390625
5:5244271	t	c	0.000534105460556709	5	5244271	36.82	0.2964	13.8384
7:122806205	a	g	0.000805907583926311	7	122806205	22.601	0.2064	12.7718355280838
1:38012153	t	c	0.00016716797762887	1	38012153	16.856	0.5997	15.800625
1:56110248	a	g	0.000331083681869136	1	56110248	28.677	0.6823	13.9639889196676
9:98508628	t	c	0.000411894980511179	9	98508628	28.8	0.6293	14.3767361111111
2:172379686	a	g	0.000764585269622577	2	172379686	34.526	0.4426	12.6025
15:79024350	t	c	3.56259862103834e-05	15	79024350	31.972	0.07787	18.4184027777778
2:111876763	a	g	1.32466276019864e-05	2	111876763	33.908	0.4236	21.7777777777778
1:80215844	a	g	0.000556048572820072	1	80215844	29.914	0.6215	13.140625
12:66320891	a	g	6.48299494310127e-09	12	66320891	41.295	0.1024	38.8224852071006
18:32653529	t	g	6.2075334038283e-07	18	32653529	37.583	0.3084	28.3399653979239
1:38047385	t	c	0.000171062089251213	1	38047385	15.501	0.797	15.6213151927438
16:74589738:T_TC	d	r	0.000929965966364583	16	74589738	14.913	0.9902	11.8641975308642
15:54691184	a	t	0.000924572928442211	15	54691184	22.702	0.06529	12.5702479338843
7:91665627	a	t	0.000321014136649439	7	91665627	34.792	0.4301	14.0625
20:62443763	a	g	0.000865192715490936	20	62443763	24.883	0.7729	12.8402777777778
15:48795195	t	c	0.000832504547515199	15	48795195	26.523	0.74	12.25
12:29052910	a	g	1.06614321309177e-06	12	29052910	40.032	0.1863	25.5586419753086
4:55046427	a	g	4.52243184934024e-06	4	55046427	41.758	0.141	22.9390581717452
15:67067795	t	c	1.7131315183945e-05	15	67067795	9.689	0.6433	20.8979591836735
4:17813711	t	c	3.00178774975521e-07	4	17813711	26.799	0.7684	28.2830578512397
9:432625	a	g	3.31160908000125e-05	9	432625	26.259	0.7912	19.140625
3:182052091	a	g	2.65541695493537e-06	3	182052091	37.734	0.3024	25.4366729678639
15:67464291	a	g	3.21279275358845e-05	15	67464291	36.897	0.2528	18.6624
5:79353554	a	g	0.000622273161642267	5	79353554	36.227	0.3204	13.4444444444444
20:7610002:C_CTG	d	r	0.000116626505075157	20	7610002	42.504	0.05056	16.6736111111111
7:91520628	t	c	7.85983128723159e-06	7	91520628	33.088	0.463	22.09
16:77639691	t	c	0.000482288188083427	16	77639691	15.249	0.9133	13.9639889196676
1:11318807	c	g	1.83989258609746e-06	1	11318807	7.229	0.8421	25.4126477763183
12:70445328	a	c	0.000470643102066136	12	70445328	31.928	0.5203	14.2334710743802
6:113368492	c	g	8.43511645200168e-05	6	113368492	40.866	0.1943	17.64
16:3871911	a	g	0.000106406549152333	16	3871911	12.33	0.2636	16.9115010730968
8:38253679:T_TTT	i	r	0.000204149349950176	8	38253679	15.742	0.9695	14.9735349716446
4:128359874:G_GA	i	r	0.000615844557929443	4	128359874	22.735	0.5355	13.4444444444444
14:75098313	a	g	0.000464606753071594	14	75098313	44.906	0.0809	13.9639889196676
8:78569278	a	c	3.40734912050982e-05	8	78569278	33.268	0.4542	18.6260387811634
6:113428547	t	c	1.69484555282142e-07	6	113428547	25.711	0.8457	31.0408163265306
5:129266581	a	g	0.00021124517318615	5	129266581	54.671	0.007521	16
1:11325867	t	g	5.2741364016344e-15	1	11325867	25.626	0.3724	69.9180624717067
17:61144586	t	g	6.66103131651288e-05	17	61144586	17.206	0.9847	17.8994082840237
6:9889395	a	g	2.98024648995304e-05	6	9889395	35.872	0.3353	20.0704
3:172185658	a	g	0.000598467943318094	3	172185658	33.37	0.4983	13.4444444444444
20:35570695	t	c	1.71401985037001e-05	20	35570695	27.856	0.6765	21.2400756143667
8:109141080	a	g	0.000243338368245497	8	109141080	38.52	0.2724	16
13:77575396	a	g	0.000531330550109783	13	77575396	38.241	0.2435	13.7174211248285
19:38305713	t	c	0.000892885087046493	19	38305713	42.762	0.1189	12.4172335600907
6:9883761	c	g	1.47508763782627e-05	6	9883761	33.797	0.3807	20.7530864197531
8:38056571	t	c	0.000271798439094046	8	38056571	28.718	0.7241	15.21
4:145296305:T_TA	d	r	0.000110317355572306	4	145296305	25.585	0.5958	16
22:29451671	a	g	0.000946123676679884	22	29451671	43.968	0.09607	12.641975308642
15:48751329	c	g	7.31207589214202e-06	15	48751329	20.677	0.9385	23.1315192743764
6:10316357	a	t	0.000386895269095101	6	10316357	14.201	0.7159	14.3039119000657
5:5348639	t	c	9.30903411273234e-05	5	5348639	0.719	0.6981	17.1804242806133
4:128194324	a	c	6.5599698440472e-05	4	128194324	11.307	0.9131	18.1170282708744
10:36448464	a	c	0.000502090871757742	10	36448464	33.401	0.399	13.3225
12:28553533	c	g	0.00023079978347697	12	28553533	41.05	0.1889	15.2809917355372
1:38090323	t	c	1.2532309862761e-12	1	38090323	34.774	0.431	59.29
6:45049318	a	c	0.000358596456088288	6	45049318	31.947	0.5194	13.8384
3:182096256	t	c	3.40461811803335e-05	3	182096256	31.094	0.6108	19.4400826446281
13:22318442	a	g	1.89043754816844e-08	13	22318442	42.498	0.1504	36
3:53267296	a	g	2.62928293728955e-05	3	53267296	65.073	0.0007213	19.0096
5:128947122	a	g	8.61763946064128e-08	5	128947122	30.285	0.5535	32.3102493074792
4:73411705	a	g	4.61967114677459e-07	4	73411705	27.012	0.7172	29.9612188365651
1:56089483	t	c	0.000273083611824746	1	56089483	31.61	0.5363	14.7617728531856
9:117149417	t	c	0.000944639238749598	9	117149417	25.805	0.8095	11.6219008264463
5:129281596	t	c	0.000288239328386138	5	129281596	55.463	0.008498	15.1234567901235
15:67073549	t	c	2.87956424327664e-06	15	67073549	10.275	0.5919	24.7624716553288
20:55969038	t	c	0.000155443674210066	20	55969038	21.042	0.2773	16.1144897959184
4:73505545	a	g	1.60506896216454e-06	4	73505545	24.46	0.7059	25.9173553719008
9:137434547	t	g	9.72062957127605e-05	9	137434547	44.614	0.1052	17.2880886426593
15:100956588	a	g	0.000123177986061207	15	100956588	28.446	0.7363	16.9012345679012
13:79919211	t	c	0.000310485942999789	13	79919211	40.634	0.2012	13.9639889196676
13:45320655	c	g	0.000364814728503884	13	45320655	21.83	0.9471	14.5124716553288
1:11141102	a	g	6.70265070321845e-10	1	11141102	41.945	0.1122	41.5685595567867
6:9911371	c	g	0.00024094975732116	6	9911371	34.325	0.4041	15.015625
5:129103254	a	t	8.20310764610297e-06	5	129103254	29.521	0.4382	23.5918367346939
6:138840190	a	c	2.08488015860144e-06	6	138840190	31.719	0.4808	24.5025
11:65520746	a	g	0.000114022415166651	11	65520746	38.493	0.1992	16.9744
10:131329728	a	c	0.000711320840692185	10	131329728	26.794	0.2192	13.058367768595
12:43501123	t	g	0.000498696915583652	12	43501123	38.729	0.192	13.0975056689342
12:102946109	a	t	0.000312805649277259	12	102946109	36.596	0.3492	14.3876337693222
5:67421997	t	c	0.00092959414808075	5	67421997	29.968	0.6189	11.9025
13:79976472	t	c	0.000300339814747633	13	79976472	39.921	0.1895	14.3601108033241
8:17304341	c	g	0.000609993660344058	8	17304341	42.985	0.09295	12.4349030470914
18:47029863	t	c	0.000100508469334278	18	47029863	30.267	0.6039	17.8271604938272
13:47990382	t	g	0.000903337469381849	13	47990382	4.951	0.08413	12.3604842209684
3:13559200	t	c	4.20914167341726e-06	3	13559200	28.712	0.5328	22.9600694444444
10:53168128	t	c	0.000989981222869171	10	53168128	9.137	0.02752	12.1604207758054
1:109693377	t	c	0.000141652343744535	1	109693377	34.342	0.3561	16
8:142083500	t	c	0.000977051129644887	8	142083500	22.118	0.3928	12.1687398593835
10:66024306	a	c	0.000456140592531026	10	66024306	12.64	0.2445	13.7617065556712
5:129048046	t	c	1.16017677076597e-09	5	129048046	24.807	0.5853	40.8352171326591
17:75522080	a	g	0.000637243695448646	17	75522080	29.902	0.2717	13.0975056689342
10:44815695	a	c	0.000771806350730384	10	44815695	22.785	0.2469	12.737514863258
8:109339587	a	g	6.11307962077783e-05	8	109339587	39.169	0.249	17.9614512471655
11:61246858	t	c	0.00074077585409354	11	61246858	23.907	0.8478	12.8210197710718
4:184796144	a	g	0.000228855427390316	4	184796144	29.68	0.6332	14.7617728531856
1:11244021	t	c	1.01046247812987e-15	1	11244021	22.931	0.5816	73.96
19:38197678	a	g	8.92945544919098e-05	19	38197678	32.675	0.4832	17.5600907029478
2:191729893	t	c	0.000426769645181155	2	191729893	42.61	0.1477	13.3225
6:31327452	t	c	0.000219960987166684	6	31327452	8.09	0.7052	15.2633386057637
1:150552273:G_GGG	d	r	0.000391211503759863	1	150552273	15.863	0.7773	14.2716049382716
18:47037675	t	c	0.000432052922662812	18	47037675	28.414	0.7378	14.6944444444444
10:60341515	t	c	1.23623276108246e-06	10	60341515	33.641	0.4851	25.5586419753086
6:155624079	a	g	0.000101229869579704	6	155624079	19.189	0.6902	16.3497164461248
20:31315867	t	c	0.000151849230478024	20	31315867	37.251	0.2797	15.6684027777778
9:98491546	c	g	0.000635495999843838	9	98491546	30.315	0.6015	13.1093935790725
15:101000213	a	t	0.000703455457430001	15	101000213	32.506	0.5409	13.3010380622837
1:1164465	t	c	0.000101806557420592	1	1164465	14.773	0.8718	16.9550173010381
6:32974343	t	c	0.000113832757601329	6	32974343	11.75	0.9461	16.980083234245
20:7615505	t	c	0.000376802230502078	20	7615505	45.729	0.06929	14.6944444444444
20:55813556	t	c	6.44406598921892e-07	20	55813556	22.257	0.6208	27.801652892562
2:228103647	t	c	6.23806081730116e-06	2	228103647	31.585	0.5375	23.2461734693878
13:52040468	c	g	0.000777881242384688	13	52040468	45.139	0.06171	12.6736
6:50865084	c	g	0.000144653271302188	6	50865084	25.684	0.8142	16.4475308641975
14:76196489	t	g	3.86000123360362e-05	14	76196489	21.44	0.9394	18.3673469387755
20:55918832:A_ATA	i	r	0.000150863042940662	20	55918832	20.023	0.171	15.8920745069394
17:46267841	t	c	0.000637826137960315	17	46267841	41.355	0.005067	13.2231404958678
3:182622699:A_AAG	d	r	0.000286323391990526	3	182622699	18.081	0.901	15.21
16:53511926	a	g	8.80984213243655e-05	16	53511926	31.16	0.5589	17.7285318559557
1:37906441	a	g	0.000196913517178136	1	37906441	34.559	0.3016	15.2471655328798
7:91344758	t	g	6.71401660528286e-05	7	91344758	29.687	0.6328	18.49
8:38262493:C_CAA	d	r	0.000141721678922624	8	38262493	16.476	0.9582	16.3497164461248
22:29446975	t	c	0.000287387983999297	22	29446975	66.253	0.0007631	14.6944444444444
12:43499330	t	c	0.000526371185858088	12	43499330	41.306	0.152	13.0975056689342
7:83085717	a	t	0.000466821126534235	7	83085717	20.599	0.9401	13.2704081632653
14:25581885	t	g	0.00040126145355962	14	25581885	38.122	0.2477	13.69
14:52530351	t	g	0.000891390746785827	14	52530351	13.934	0.8724	12.5074360499703
2:239444822	a	c	0.000250055383329713	2	239444822	38.804	0.2244	14.6944444444444
19:55883509	t	c	0.000773515467548557	19	55883509	30.415	0.2508	12.710775047259
12:65421090	t	g	0.00033903026757047	12	65421090	31.204	0.5567	15.1234567901235
3:176692064	a	g	0.000790961763273109	3	176692064	36.1	0.1707	12.614744351962
1:11146652	a	g	2.61807955624548e-09	1	11146652	38.197	0.04425	39.9054134443783
1:170196129	a	c	0.000869315512878164	1	170196129	28.473	0.6458	12.6025
6:802330	t	c	0.000943340136133771	6	802330	22.524	0.259	12.4844444444444
1:150331592:A_AG	d	r	0.000244206278063001	1	150331592	22.069	0.7339	14.5124716553288
13:51979441	a	t	0.000113690490217604	13	51979441	46.036	0.06533	16.6464
7:91703572	t	c	2.85425677654533e-05	7	91703572	31.68	0.5328	18.9225
4:158918868	t	g	0.00041618026225838	4	158918868	22.363	0.2666	14.0625
1:66991560	a	t	0.000242687199991367	1	66991560	35.449	0.3535	15.21
1:180926705	a	g	0.000472854185919586	1	180926705	28.01	0.6206	13.8384
8:6224581	a	t	0.000470442035039128	8	6224581	20.167	0.738	13.8692033293698
10:119301694	t	g	0.000411282377698206	10	119301694	45.68	0.06995	14.3767361111111
3:99779658	t	c	0.000345080260534615	3	99779658	41.345	0.1806	13.8925619834711
6:856464	t	g	0.000357766414039121	6	856464	19.181	0.3182	14.5785123966942
3:11649609	t	c	4.6919131137175e-06	3	11649609	34.296	0.4535	22.9390581717452
3:52644836	a	t	0.000956692599242196	3	52644836	38.453	0.2749	11.7036011080332
4:96814168	a	c	0.000962620158296606	4	96814168	5.423	0.4908	12.2784718091083
4:8593744	t	g	0.000296736914008839	4	8593744	22.892	0.7384	14.5785123966942
1:38036091	a	g	6.91469099264506e-13	1	38036091	37.796	0.2594	59.6327160493827
16:53468026	c	g	0.000172395474361972	16	53468026	30.506	0.5919	16.4238227146814
2:198518951	a	t	0.000925875025769163	2	198518951	7.751	0.1011	12.2899564833957
22:46515834	t	c	0.000898299669992062	22	46515834	4.578	0.8694	12.4508163265306
6:22061040	a	g	1.94243993477974e-07	6	22061040	42.184	0.1075	29.9886621315193
6:55370305	a	t	0.000946309212637573	6	55370305	36.713	0.3442	12.4349030470914
7:91570129	t	c	1.72467560865521e-05	7	91570129	31.02	0.516	19.8025
7:42100931	t	c	2.45487605046109e-05	7	42100931	45.098	0.07806	20.5155709342561
6:55357481	t	c	0.000354859506797393	6	55357481	24.21	0.867	15.0726643598616
14:84866331	a	g	0.000262352013496377	14	84866331	48.91	0.03676	15.5586419753086
12:70712640	a	t	0.000605308286570766	12	70712640	41.332	0.1809	13.4444444444444
1:11215996	t	c	1.98175610153499e-15	1	11215996	23.914	0.5243	71.6844444444445
3:158164135:C_CTG	d	r	6.25313175262796e-05	3	158164135	27.098	0.4585	18.6624
20:25089017	a	g	0.000406377740448495	20	25089017	24.435	0.2239	14.0625
2:42137360	t	g	0.000836457385760823	2	42137360	25.647	0.3713	12.8402777777778
13:21867851	c	g	0.000747260611964527	13	21867851	26.762	0.3679	12.3709869203329
3:11630484	a	g	1.91023746427555e-05	3	11630484	34.95	0.4227	20.0138504155125
4:127693607	t	c	0.00051444657543754	4	127693607	40.529	0.2044	13.0975056689342
16:77586774	a	t	0.000149164119455546	16	77586774	21.935	0.5242	16
14:84992534:A_AGG	d	r	0.000392033017710095	14	84992534	34.971	0.2437	14.3601108033241
5:96631477	c	g	0.000744972615393825	5	96631477	14.146	0.7195	12.5562381852552
13:21850939	t	c	0.000737531029885161	13	21850939	24.393	0.4968	12.614744351962
2:239335234	t	c	4.80794517793477e-07	2	239335234	39.671	0.1652	28.22265625
3:172242431	t	c	0.00097372308653192	3	172242431	44.44	0.07069	11.9338842975207
9:86052275	t	c	0.000573767087109219	9	86052275	36.325	0.3164	13.2231404958678
5:129015635	a	g	0.000784898550051274	5	129015635	12.327	0.5801	12.5399307958477
6:130341235	t	c	0.000551904946002046	6	130341235	30.623	0.3834	13.3383742911153
7:33711879	a	g	0.000492301036933747	7	33711879	24.606	0.8217	13.875625
8:57352136	a	g	0.000291641801740724	8	57352136	17.023	0.9933	15.5586419753086
15:72265173	t	c	0.000544595514571924	15	72265173	46.061	0.08116	13.9639889196676
5:72918397	a	g	0.000929965966364583	5	72918397	32.719	0.481	11.8336
9:119403743	t	c	0.000474662366752959	9	119403743	36.56	0.3507	13.9639889196676
12:65862486	t	c	0.000901098846400934	12	65862486	48.607	0.04996	12.641975308642
14:76162293	c	g	0.000666678454823624	14	76162293	51.758	0.02614	12.4349030470914
9:118345899	t	c	0.000235489019046465	9	118345899	42.193	0.158	15.1689750692521
5:129036516	a	c	1.07848258115058e-06	5	129036516	27.001	0.7178	26.3696128560993
10:99144850	a	t	0.000442394723668953	10	99144850	15.37	0.9095	14.0625
10:60331758	t	g	4.18881663996919e-07	10	60331758	30.469	0.6415	27.8549382716049
6:55357373	a	g	0.000910049528751141	6	55357373	35.49	0.3979	12.4349030470914
10:90027112	t	c	8.03147660849445e-08	10	90027112	21.12	0.929	33.5180055401662
5:96524081	t	c	5.98032009698833e-05	5	96524081	13.913	0.7887	18.0625
1:157000716	a	g	0.000480483338419372	1	157000716	37.905	0.2179	13.69
18:32718243	t	c	0.0003899788584699	18	32718243	34.401	0.4485	14.6389413988658
1:64651872	t	c	0.000141374963443278	1	64651872	54.659	0.01028	16
13:80000331	a	g	0.000105761100711623	13	80000331	40.611	0.1701	17.8271604938272
2:217654967	a	c	6.69888296530743e-05	2	217654967	18.045	0.9775	18.5274102079395
15:72245648	a	g	0.000153796482670333	15	72245648	45.332	0.09264	16.8531855955679
13:76049134	t	g	0.00033087426489522	13	76049134	26.409	0.785	14.3876337693222
1:150512792	a	c	3.43737322154986e-05	1	150512792	8.874	0.8391	19.2081999695168
11:2303558	a	g	0.000200845939741355	11	2303558	32.782	0.4285	14.7617728531856
18:42257034	a	g	0.000882418647187648	18	42257034	9.329	0.5011	12.4026465028355
8:4646399	t	g	0.000911353990914425	8	4646399	13.269	0.8989	12.641975308642
6:44940078	t	g	0.000383602970102993	6	44940078	32.914	0.4221	14.6944444444444
16:53456661	a	g	0.000119978164000211	16	53456661	30.288	0.6028	17.2880886426593
12:7043486	t	c	0.00013455893451452	12	7043486	28.456	0.4405	16.2976680384088
2:233382515	t	c	0.000808930693198697	2	233382515	27.549	0.381	12.6184005346402
5:179653647	t	c	0.000457956286802945	5	179653647	32.404	0.4966	13.7959183673469
12:85666624	a	g	0.000792287378277795	12	85666624	22.154	0.3907	12.5518367346939
10:68523407	a	g	0.000182975438914206	10	68523407	7.902	0.2454	15.7584940312213
5:129218668	t	c	6.74619224718364e-06	5	129218668	48.267	0.04196	22.09
2:1778157	t	c	0.000222002016501235	2	1778157	23.607	0.8858	15.5817174515235
2:112770770	a	g	0.000997176729215574	2	112770770	33.249	0.5042	11.7036011080332
11:2301198	t	c	0.000211289296200791	11	2301198	32.972	0.4686	14.7617728531856
8:109126740:T_TG	i	r	0.000115798674335086	8	109126740	33.146	0.2304	17.0604914933837
12:28244871	a	c	0.000507475844294467	12	28244871	32.81	0.5258	13.0975056689342
1:169359512	a	g	0.000330245921806488	1	169359512	3.361	0.7624	14.4282194579653
5:122104886	t	c	0.000935169636192357	5	122104886	10.576	0.782	12.3230251736111
7:42497028	t	c	0.000126368137072063	7	42497028	35.742	0.3865	15.6540642722117
8:109126318	t	c	0.00026106083243208	8	109126318	36.243	0.3644	14.2334710743802
6:44857409	t	c	0.000360255873851255	6	44857409	35.634	0.3013	13.8384
1:11141406	t	c	5.81650661539303e-09	1	11141406	39.467	0.1156	38.44
11:121439878	a	g	0.000108721636861831	11	121439878	23.342	0.8672	16.8531855955679
9:118260382	a	g	0.000171446408653474	9	118260382	36.723	0.3438	15.3402777777778
15:61797238	t	g	0.000830809814679895	15	61797238	16.525	0.222	12.499286998574
6:30913910	a	g	0.000711129121487268	6	30913910	24.783	0.4746	12.8294214876033
2:173406018	a	g	0.000108483236121173	2	173406018	37.238	0.2038	16.4885215794307
7:91671853	a	c	0.000161557245435745	7	91671853	35.842	0.3821	16.4238227146814
12:28274405	c	g	0.000788499229175994	12	28274405	30.414	0.5965	12.808864265928
13:52026301	c	g	0.000334013914136922	13	52026301	39.791	0.03064	14.250625
6:34222201	t	g	0.000633164877601019	6	34222201	13.129	0.8319	13.2327242176013
2:109040018	a	g	0.000881670500988149	2	109040018	27.958	0.08424	12.6211911357341
5:129413361	a	g	0.000650430806502427	5	129413361	18.014	0.5865	13.3848899464604
8:17308768	c	g	0.000902591332510022	8	17308768	41.439	0.1487	13.0401234567901
1:54168609	a	g	0.00083890330588236	1	54168609	38.121	0.2477	12.25
4:184798422	a	c	0.000136347898684487	4	184798422	26.604	0.813	16.9012345679012
6:50937547:A_AT	i	r	8.64598072759061e-05	6	50937547	24.186	0.6717	17.7285318559557
4:128100436	t	c	4.51538893273151e-07	4	128100436	26.888	0.7231	28.819944598338
5:129291847	a	g	0.000184410529356002	5	129291847	10.961	0.9251	15.44672796106
3:13568415	t	c	1.59549771545111e-14	3	13568415	20.702	0.4773	68.1804081632653
9:130844025	t	c	0.000907812808612895	9	130844025	31.628	0.4349	12.25
4:55045739	t	c	4.88128760225593e-06	4	55045739	41.963	0.1363	22.9390581717452
19:17087980	t	c	0.000184208798500091	19	17087980	32.194	0.5071	15.5817174515235
14:25566820	a	g	0.00019866978400032	14	25566820	37.156	0.2834	15.21
3:112350480	t	c	0.000285684416495838	3	112350480	29.154	0.7041	14.5124716553288
13:91979910	t	c	0.000261276080648283	13	91979910	17.33	0.9886	15.1689750692521
15:33959635	c	g	0.000953912607478034	15	33959635	38.349	0.2787	12.5702479338843
10:60326910	a	g	6.50958444933514e-07	10	60326910	29.401	0.6926	27.2716049382716
6:113443139	t	g	2.48760745101409e-08	6	113443139	24.888	0.8439	35.4308390022676
10:90019563	t	c	7.22625366236345e-05	10	90019563	30.093	0.5633	17.2880886426593
14:84826426	a	g	1.28797292787778e-05	14	84826426	49.673	0.04035	21.2623456790124
3:99371532	t	c	0.000823084325849285	3	99371532	31.48	0.5918	12.25
17:47034974	a	g	0.000359426275813555	17	47034974	34.834	0.4281	13.9639889196676
6:113425977	t	c	6.28710338054594e-08	6	113425977	25.393	0.8565	32.6530612244898
1:38011750:C_CG	i	r	0.000142899773922935	1	38011750	16.488	0.5585	16
2:111931350	c	g	0.00018899862483982	2	111931350	34.233	0.4083	15.1689750692521
20:33540565	t	c	0.000311751485344185	20	33540565	38.127	0.2475	14.8225
[truncated: 26,901 more rows]
